# Supplementary material for: A revision of the Larainae (Coleoptera, Elmidae) of Venezuela, with description of nine new species
Source: Zookeys. 2013 Sep 5;(329):33–91. doi: 10.3897/zookeys.329.4961 (PMC3800826; doi:10.3897/zookeys.329.4961)
Supplement: XML Treatment for Disersus chibcha [file zookeys.329.4961-treatment2.xml]

<!DOCTYPE tp:taxon-treatment
  PUBLIC "-//TaxonX//DTD Taxonomic Treatment Publishing DTD v0 20100105//EN" "tax-treatment-NSO.dtd">
<tp:taxon-treatment xmlns:tp="http://www.plazi.org/taxpub"><tp:treatment-meta><mixed-citation publication-type="journal"><person-group><name><surname>Maier</surname><given-names>Crystal A.</given-names></name></person-group><article-title>A revision of the Larainae (Coleoptera, Elmidae) of Venezuela, with description of nine new species</article-title><source>Zookeys</source><day>5</day><month>9</month><year>2013</year><volume>2013</volume><issue>329</issue><fpage>33</fpage><lpage>91</lpage><pub-id pub-id-type="doi">10.3897/zookeys.329.4961</pub-id></mixed-citation></tp:treatment-meta><tp:nomenclature><tp:taxon-name>
                            <tp:taxon-name-part taxon-name-part-type="genus">Disersus</tp:taxon-name-part>
                            <tp:taxon-name-part taxon-name-part-type="species">chibcha</tp:taxon-name-part>
                            <object-id xmlns:xlink="http://www.w3.org/1999/xlink" xlink:type="simple">http://species-id.net/wiki/Disersus_chibcha</object-id>
                        </tp:taxon-name><tp:taxon-authority>Spangler &amp; Santiago-Fragoso, 1987</tp:taxon-authority><xref ref-type="fig" rid="F1">Figs 1</xref><xref ref-type="fig" rid="F3">, 9, 10, 11, 12</xref></tp:nomenclature><tp:treatment-sec><p>For complete description and genitalia illustrations see <xref ref-type="bibr" rid="B20">Spangler and Santiago-Fragoso 1987</xref>.</p></tp:treatment-sec><tp:treatment-sec sec-type="Material examined"><title>Material examined.</title><p><bold>COLOMBIA: Valle del Cauca:</bold> “COLOMBIA: Dept Valle; 4km W. Cisneros; 28-II-69; R.E. Woodruff; Blacklight trap” (2 paratypes USNM). <bold>VENEZUELA: Mérida State:</bold> “VENEZUELA: Mérida State; <named-content xmlns:xlink="http://www.w3.org/1999/xlink" content-type="dwc:verbatimCoordinates" xlink:type="simple">8°44.114'N, 71°26.898'W</named-content>, 873m; ca. 2 km S La Azulita; Cascada la Palmita; 21.vii.2009; leg. Shepard; VZ09-0721-01Z” (1 specimen SEMC). “Venezuela Mérida; Dtto. Justo Briceño; Cañada de San Jose; 14/15-VII-1990” “Colector:; J. Camacho” (1 specimen MALUZ). <bold>Táchira State:</bold> “Rio Frio; Venezuela, Tachi-; ra [Táchira State]. 600m.; 2–10-IX-1981” “F. Fernandez. Y; J. Clavijo; A. Chacon” (5 specimens MIZA). “Rio Frio; Venezuela, Tachi-; ra [Táchira State]. 600m.; 20–24-IV-1982” “Expedicion; Zoologia; Agricola” (2 specimens MIZA). “Venezuela: Táchira; Quebrada La Uraca San; Felix 300m 17–22-vi-1998; J. DeMarmels y A. Chacon” (1 specimen MIZA). “Venezuela: Táchira; Quebrada La Uraca San; Felix 300m 7–16-v-2002; J. DeMarmels y A. Chacon” (2 specimens MIZA). “Venez. Táchira; Sn. Felix Rio Uraca; 350m; 12–19-iv-1996” “J. DeMarmels, A.; Chacon” (2 specimens MIZA). “Venezuela Táchira; La Blanca cr. Colon; La Fria <!--PageBreak-->1000m; 14–21-iv-1998; Cols. J. DeMarmels; A. Chacon” (1 specimen MIZA). <bold>Trujillo State:</bold> “Venezuela Trujillo; Mcpio. Escuque; El Prado. Rio Buena Vista; 05-IV-1992” “J. Camacho; O. Lisano; Colectores” (2 specimens MALUZ).</p></tp:treatment-sec><tp:treatment-sec sec-type="Diagnosis"><title>Diagnosis.</title><p>This species of <italic><tp:taxon-name>Disersus</tp:taxon-name></italic> can be distinguished from its congeners by the combination of an almost entirely bare metatibia (<xref ref-type="fig" rid="F3">Fig. 12</xref>); blackish-brown femora; and indistictly produced elytral apices (<xref ref-type="fig" rid="F3">Fig. 9</xref>), as well as its large size (~8.5 mm) (see <xref ref-type="bibr" rid="B20">Spangler and Santiago-Fragoso 1987</xref>).</p></tp:treatment-sec><tp:treatment-sec sec-type="Intraspecific variation"><title>Intraspecific variation.</title><p>This species varies slightly in size and coloration, from dark brown to nearly black. Additionally, the last abdominal ventrite of the male is notched, while the last abdominal ventrite of the female is slightly sinuate, and the elytral apices of the female are more acute than those of the male (see <xref ref-type="bibr" rid="B20">Spangler and Santiago-Fragoso 1987</xref>).</p><!--PageBreak--></tp:treatment-sec><tp:treatment-sec sec-type="Habitat and distribution"><title>Habitat and distribution.</title><p>Previously, <italic><tp:taxon-name>Disersus chibcha</tp:taxon-name></italic> was known only from a blacklight trap at Valle del Cauca, Colombia (<xref ref-type="bibr" rid="B20">Spangler and Santiago-Fragoso 1987</xref>). Subsequent collections of this species, given here, were from high gradient, medium-sized streams and waterfalls throughout the Mérida Andes in Venezuela (<xref ref-type="fig" rid="F1">Fig. 1</xref>).</p></tp:treatment-sec><tp:treatment-sec sec-type="Associated species"><title>Associated species.</title><p>No other laraine species were collected with <italic><tp:taxon-name>Disersus chibcha</tp:taxon-name></italic>.</p></tp:treatment-sec><tp:treatment-sec><!--Section generated to contain objects referenced in tp:taxon-treatment.--><fig id="F1" position="float" orientation="portrait"><label>Figures 1–4.</label><caption><p><bold>1</bold> Map of Venezuela, showing collection localities for <italic><tp:taxon-name>Disersus inca</tp:taxon-name></italic> (Triangle), <italic><tp:taxon-name>Disersus chibcha</tp:taxon-name></italic> (Circle), and <italic><tp:taxon-name>Potamophilops bostrychophallus</tp:taxon-name></italic> (Square) <bold>2</bold> <italic><tp:taxon-name>Disersus dasycolus</tp:taxon-name></italic> (White Circle), <italic><tp:taxon-name>Hypsilara royi</tp:taxon-name></italic> (White Triangle), <italic><tp:taxon-name>Roraima carinata</tp:taxon-name></italic> (White Square), <italic><tp:taxon-name>Hypsilara breweri</tp:taxon-name></italic> (Black square), <italic><tp:taxon-name>Hypsilara</tp:taxon-name></italic> sp. (Black Circle) <bold>3</bold> <italic><tp:taxon-name>Hexanchorus dentitibialis</tp:taxon-name></italic> (Circle), <italic><tp:taxon-name>Phanoceroides</tp:taxon-name></italic> sp. 1 (Triangle), <italic><tp:taxon-name>Hexanchorus homaeotarsoides</tp:taxon-name></italic> (Square) <bold>4</bold> <italic><tp:taxon-name>Hexanchorus falconensis</tp:taxon-name></italic> (White Square), <italic><tp:taxon-name>Hexanchorus mcdiarmidi</tp:taxon-name></italic> (White Circle), <italic><tp:taxon-name>Hexanchorus flintorum</tp:taxon-name></italic> (Black Circle), <italic><tp:taxon-name>Hexanchorus inflatus</tp:taxon-name></italic> (White Triangle).</p></caption><graphic xmlns:xlink="http://www.w3.org/1999/xlink" xlink:href="ZooKeys-329-049-g001.jpg" position="float" orientation="portrait" xlink:type="simple"/></fig><fig id="F3" position="float" orientation="portrait"><label>Figures 9–12.</label><caption><p><italic><tp:taxon-name>Disersus chibcha</tp:taxon-name></italic>: <bold>9</bold> Dorsal habitus <bold>10</bold> Ventral habitus <bold>11</bold> Lateral habitus <bold>12</bold> Metatibia, male.</p></caption><graphic xmlns:xlink="http://www.w3.org/1999/xlink" xlink:href="ZooKeys-329-049-g003.jpg" position="float" orientation="portrait" xlink:type="simple"/></fig></tp:treatment-sec><ref-list><ref id="B20"><mixed-citation xmlns:xlink="http://www.w3.org/1999/xlink" xlink:type="simple"><person-group><name name-style="western"><surname>Spangler</surname><given-names>PJ</given-names></name><name name-style="western"><surname>Santiago-Fragoso</surname><given-names>S</given-names></name></person-group> (<year>1987</year>) <article-title>A revision of the Neotropical aquatic beetle genera <italic>Disersus</italic>, <italic>Pseudodisersus</italic> and <italic>Potamophilops</italic> (Coleoptera: Elmidae).</article-title><source>Smithsonian Contributions to Zoology</source> no. <volume>446</volume>, <lpage>40</lpage> pp.</mixed-citation></ref></ref-list></tp:taxon-treatment>
