# Supplementary material for: A revision of the Larainae (Coleoptera, Elmidae) of Venezuela, with description of nine new species
Source: Zookeys. 2013 Sep 5;(329):33–91. doi: 10.3897/zookeys.329.4961 (PMC3800826; doi:10.3897/zookeys.329.4961)
Supplement: XML Treatment for Disersus dasycolus [file zookeys.329.4961-treatment3.xml]

<!DOCTYPE tp:taxon-treatment
  PUBLIC "-//TaxonX//DTD Taxonomic Treatment Publishing DTD v0 20100105//EN" "tax-treatment-NSO.dtd">
<tp:taxon-treatment xmlns:tp="http://www.plazi.org/taxpub"><tp:treatment-meta><mixed-citation publication-type="journal"><person-group><name><surname>Maier</surname><given-names>Crystal A.</given-names></name></person-group><article-title>A revision of the Larainae (Coleoptera, Elmidae) of Venezuela, with description of nine new species</article-title><source>Zookeys</source><day>5</day><month>9</month><year>2013</year><volume>2013</volume><issue>329</issue><fpage>33</fpage><lpage>91</lpage><pub-id pub-id-type="doi">10.3897/zookeys.329.4961</pub-id></mixed-citation></tp:treatment-meta><tp:nomenclature><tp:taxon-name>
                            <tp:taxon-name-part taxon-name-part-type="genus">Disersus</tp:taxon-name-part>
                            <tp:taxon-name-part taxon-name-part-type="species">dasycolus</tp:taxon-name-part>
                            <object-id xmlns:xlink="http://www.w3.org/1999/xlink" xlink:type="simple">http://species-id.net/wiki/Disersus_dasycolus</object-id>
                        </tp:taxon-name><tp:taxon-authority>Spangler &amp; Santiago-Fragoso, 1987</tp:taxon-authority><xref ref-type="fig" rid="F1">Figs 2</xref><xref ref-type="fig" rid="F4">, 13, 14, 15, 16, 17</xref></tp:nomenclature><tp:treatment-sec><p>For complete description and genitalia illustrations see <xref ref-type="bibr" rid="B20">Spangler and Santiago-Fragoso 1987</xref>.</p></tp:treatment-sec><tp:treatment-sec sec-type="Material examined"><title>Material examined.</title><p><bold>VENEZUELA: Mérida State:</bold> “VENEZUELA: Mérida State; <named-content xmlns:xlink="http://www.w3.org/1999/xlink" content-type="dwc:verbatimCoordinates" xlink:type="simple">8°35.355'N, 71°13.926'W</named-content> 1646m; N. of Ejido, Rt. 4 river x-ing; 10.vii.2009; leg. Shepard; gross sample; VZ09-0720-02Z” (3 specimens SEMC). “VENEZUELA: Mé<!--PageBreak-->rida State; <named-content xmlns:xlink="http://www.w3.org/1999/xlink" content-type="dwc:verbatimCoordinates" xlink:type="simple">8°14.393'N, 71°48.672'W</named-content>, 1862m; Bailadores; 18.vii.2009; Cascada; de Bailadores – stream margins; leg. Short et al.; VZ09-0718-02A” (1 specimen SEMC). “VENEZUELA: Mérida State; <named-content xmlns:xlink="http://www.w3.org/1999/xlink" content-type="dwc:verbatimCoordinates" xlink:type="simple">8°38.006'N, 71°09.762'W</named-content>, 2037m; Monte Zerpa area; 20.vii.2009; leg. W. Shepard; stream margin; gross sample; VZ09-0720-01Z” (3 specimens SEMC). “VENEZUELA: Mérida State; Rio Montealban, Rt. 4; 19 km. W. Mérida; 20 Feb 1976; C.M. &amp; O.S. Flint Jr.” (2 specimens USNM). “Venezuela. Mérida; Mcipo. Rangel. P.N. Sierra; Nevada; La Mucuy; 2200m. 05/07-XI-1992” “Colector:; J. Camacho” (1 specimen MALUZ) “Via Jaji; Me. Vzla; 15-IX-77” “Cols:; J.M. Osario; A. Escalona” (1 specimen MALUZ). “La Pedregosa; Venezuela-Meri-; da. 1800m; 18-IX-1966” C.J. Rosales; J. Salcedo” (1 specimen MIZA). <bold>Trujillo State:</bold> “Bocono; Venezuela, Tru-; jillo. m.; 21-VII-1974” “F. Fernandez; H.M. Giani” (3 specimens MIZA). “Bocono; Trujillo Venz.; 13-VIII-1964” “E. Osuna; M. Gelbes” (1 specimen MIZA). “VENEZUELA: Trujillo State; <named-content xmlns:xlink="http://www.w3.org/1999/xlink" content-type="dwc:verbatimCoordinates" xlink:type="simple">9°11.935'N, 70°45.233'W</named-content>, 1601m; ca. 6 km E. Monte <!--PageBreak-->Carmelo; 22-vii-2009; leg. W. Shepard; VZ09-0722-03Z; gross sample” (1 specimen SEMC). “VENEZUELA, Trujillo; Parque N. Guaramacal; Mpio. Bocono, Laguna; Aguas Negras 1740; msnm. 26–28/V/1995” “Colectores:; J. Camacho; M. Garcia” (3 specimens MALUZ). “VENEZUELA: Trujillo; Paq. Nac. Guaramacal; Mpio. Bocono Laguna; de Aguas Negras, 1800; msnm. 20–25/VIII/ 1995; Trampa de Luz” “Colectores:; J. Camacho; M. Garcia” (2 specimens MALUZ). “VENEZUELA, Trujillo; Mcipo. Sta. Ana. Via; Bocono-Trujillo 1000; msnm. 28/V/1995” “Colectores:; Garcia, M.; Camacho, J.” (18 specimens MALUZ). <bold>Lara State:</bold> Anzoátegui; (Qda. Guago); Venezuela- Lara; 1440m 13–16-VI-72” “J. Salcedo; F. Zambrano” (10 specimens MIZA, <!--PageBreak-->2 specimens MALUZ). <bold>Barinas State:</bold> “Venezuela: Barinas; San Isidro, 14 kms Sur; La Soledad. 1500m; 30–31-V-1975” “E.E. Dietz; leg.” (7 specimens MIZA).</p></tp:treatment-sec><tp:treatment-sec sec-type="Diagnosis"><title>Diagnosis.</title><p><italic><tp:taxon-name>Disersus dasycolus</tp:taxon-name></italic> is unique among the species of <italic><tp:taxon-name>Disersus</tp:taxon-name></italic> and can be distinguished from all other species by the fuzzy protibiae of the male (<xref ref-type="fig" rid="F4">Fig. 17</xref>). Males have a patch of dense, long, curly setae on the distal third of the ventral side of the protibia that is found in no other species of <italic><tp:taxon-name>Disersus</tp:taxon-name></italic> (<xref ref-type="fig" rid="F4">Fig. 17</xref>) (See <xref ref-type="bibr" rid="B20">Spangler and Santiago-Fragoso 1987</xref>).</p></tp:treatment-sec><tp:treatment-sec sec-type="Intraspecific variation"><title>Intraspecific variation.</title><p>This species varies slightly in color and size, from a medium to dark brown. Females do not possess the patch of setae apicoventrally on the protibiae, and instead bear setae that resemble those of the other legs.</p></tp:treatment-sec><tp:treatment-sec sec-type="Habitat and distribution"><title>Habitat and distribution.</title><p>Previously, this species was only known from a single specimen collected at blacklight trap in Pastaza Province, Ecuador. Somewhat surprisingly, this species is quite common in streams in the Mérida Andes of Venezuela above 1000m elevation, and seems to prefer stream margins (<xref ref-type="fig" rid="F1">Fig. 2</xref>).</p></tp:treatment-sec><tp:treatment-sec sec-type="Associated species"><title>Associated species.</title><p>A single species of <italic><tp:taxon-name>Hexanchorus</tp:taxon-name></italic>, <italic><tp:taxon-name>Hexanchorus flintorum</tp:taxon-name></italic> sp. n. was collected at the same localities as <italic><tp:taxon-name>Disersus dasycolus</tp:taxon-name></italic>. <italic><tp:taxon-name>Disersus</tp:taxon-name></italic> spp. are often collected in conjunction with <italic><tp:taxon-name>Hexanchorus</tp:taxon-name></italic> spp. as they seem to prefer the same rocky cascades as habitat. Other aquatic beetles collected at the same localities include: <italic><tp:taxon-name>Andogyrus</tp:taxon-name></italic> spp. (<tp:taxon-name>Gyrinidae</tp:taxon-name>).</p></tp:treatment-sec><tp:treatment-sec><!--Section generated to contain objects referenced in tp:taxon-treatment.--><fig id="F1" position="float" orientation="portrait"><label>Figures 1–4.</label><caption><p><bold>1</bold> Map of Venezuela, showing collection localities for <italic><tp:taxon-name>Disersus inca</tp:taxon-name></italic> (Triangle), <italic><tp:taxon-name>Disersus chibcha</tp:taxon-name></italic> (Circle), and <italic><tp:taxon-name>Potamophilops bostrychophallus</tp:taxon-name></italic> (Square) <bold>2</bold> <italic><tp:taxon-name>Disersus dasycolus</tp:taxon-name></italic> (White Circle), <italic><tp:taxon-name>Hypsilara royi</tp:taxon-name></italic> (White Triangle), <italic><tp:taxon-name>Roraima carinata</tp:taxon-name></italic> (White Square), <italic><tp:taxon-name>Hypsilara breweri</tp:taxon-name></italic> (Black square), <italic><tp:taxon-name>Hypsilara</tp:taxon-name></italic> sp. (Black Circle) <bold>3</bold> <italic><tp:taxon-name>Hexanchorus dentitibialis</tp:taxon-name></italic> (Circle), <italic><tp:taxon-name>Phanoceroides</tp:taxon-name></italic> sp. 1 (Triangle), <italic><tp:taxon-name>Hexanchorus homaeotarsoides</tp:taxon-name></italic> (Square) <bold>4</bold> <italic><tp:taxon-name>Hexanchorus falconensis</tp:taxon-name></italic> (White Square), <italic><tp:taxon-name>Hexanchorus mcdiarmidi</tp:taxon-name></italic> (White Circle), <italic><tp:taxon-name>Hexanchorus flintorum</tp:taxon-name></italic> (Black Circle), <italic><tp:taxon-name>Hexanchorus inflatus</tp:taxon-name></italic> (White Triangle).</p></caption><graphic xmlns:xlink="http://www.w3.org/1999/xlink" xlink:href="ZooKeys-329-049-g001.jpg" position="float" orientation="portrait" xlink:type="simple"/></fig><fig id="F4" position="float" orientation="portrait"><label>Figures 13–17.</label><caption><p><italic><tp:taxon-name>Disersus dasycolus</tp:taxon-name></italic>: <bold>13</bold> Dorsal habitus <bold>14</bold> Ventral habitus <bold>15</bold> Lateral habitus <bold>16</bold> Metatibia, male <bold>17</bold> Protibia, male.</p></caption><graphic xmlns:xlink="http://www.w3.org/1999/xlink" xlink:href="ZooKeys-329-049-g004.jpg" position="float" orientation="portrait" xlink:type="simple"/></fig></tp:treatment-sec><ref-list><ref id="B20"><mixed-citation xmlns:xlink="http://www.w3.org/1999/xlink" xlink:type="simple"><person-group><name name-style="western"><surname>Spangler</surname><given-names>PJ</given-names></name><name name-style="western"><surname>Santiago-Fragoso</surname><given-names>S</given-names></name></person-group> (<year>1987</year>) <article-title>A revision of the Neotropical aquatic beetle genera <italic>Disersus</italic>, <italic>Pseudodisersus</italic> and <italic>Potamophilops</italic> (Coleoptera: Elmidae).</article-title><source>Smithsonian Contributions to Zoology</source> no. <volume>446</volume>, <lpage>40</lpage> pp.</mixed-citation></ref></ref-list></tp:taxon-treatment>
