# Supplementary material for: A revision of the Larainae (Coleoptera, Elmidae) of Venezuela, with description of nine new species
Source: Zookeys. 2013 Sep 5;(329):33–91. doi: 10.3897/zookeys.329.4961 (PMC3800826; doi:10.3897/zookeys.329.4961)
Supplement: XML Treatment for Disersus inca [file zookeys.329.4961-treatment4.xml]

<!DOCTYPE tp:taxon-treatment
  PUBLIC "-//TaxonX//DTD Taxonomic Treatment Publishing DTD v0 20100105//EN" "tax-treatment-NSO.dtd">
<tp:taxon-treatment xmlns:tp="http://www.plazi.org/taxpub"><tp:treatment-meta><mixed-citation publication-type="journal"><person-group><name><surname>Maier</surname><given-names>Crystal A.</given-names></name></person-group><article-title>A revision of the Larainae (Coleoptera, Elmidae) of Venezuela, with description of nine new species</article-title><source>Zookeys</source><day>5</day><month>9</month><year>2013</year><volume>2013</volume><issue>329</issue><fpage>33</fpage><lpage>91</lpage><pub-id pub-id-type="doi">10.3897/zookeys.329.4961</pub-id></mixed-citation></tp:treatment-meta><tp:nomenclature><tp:taxon-name>
                            <tp:taxon-name-part taxon-name-part-type="genus">Disersus</tp:taxon-name-part>
                            <tp:taxon-name-part taxon-name-part-type="species">inca</tp:taxon-name-part>
                            <object-id xmlns:xlink="http://www.w3.org/1999/xlink" xlink:type="simple">http://species-id.net/wiki/Disersus_inca</object-id>
                        </tp:taxon-name><tp:taxon-authority>Spangler &amp; Santiago-Fragoso, 1987</tp:taxon-authority><xref ref-type="fig" rid="F1">Figs 1</xref><xref ref-type="fig" rid="F5">, 18, 19, 20, 21, 22</xref></tp:nomenclature><tp:treatment-sec><p>For complete description and genitalia illustrations, see <xref ref-type="bibr" rid="B20">Spangler and Santiago-Fragoso 1987</xref>.</p></tp:treatment-sec><tp:treatment-sec sec-type="Material examined"><title>Material examined.</title><p><bold>ECUADOR: Napo Province:</bold> “ECUADOR. Napo; San Francisco; de Borja; 15 May 1975; at blacklight” “Collected by; Spangler, Gurney; Langley, &amp; Cohen” (2 paratypes USNM). <bold>VENEZUELA: Táchira State:</bold> “Delicas; Venezuela – Tachi-; ra. 1500m; 27-IX-1966” “C.J. Rosales; J. Salcedo” (1 specimen MIZA). “VENEZUELA Táchira; La Pesa San Vincente de; La Revancha 2950m; 7–16-V-2002; J. DeMarmels, A. Chacon” (2 specimens MIZA). “VENEZUELA Táchira; La Provencia La; Revancha 1340m; 7–16-V-2002; J. DeMarmels, A. Chacon” (4 specimens MIZA).</p></tp:treatment-sec><tp:treatment-sec sec-type="Diagnosis"><title>Diagnosis.</title><p><italic><tp:taxon-name>Disersus inca</tp:taxon-name></italic> can be distinguished from all other <italic><tp:taxon-name>Disersus</tp:taxon-name></italic> by the combination of the entirely pubescent metatibia, except for a narrow glabrous patch apically (<xref ref-type="fig" rid="F5">Fig. 22</xref>) and the rounded elytral apices of the male.</p></tp:treatment-sec><tp:treatment-sec sec-type="Intraspecific variation"><title>Intraspecific variation.</title><p>Members of this species vary slightly in size and color, from a reddish-brown to medium brown, and in total length from 6.6–7.6 mm. The female differs from the male in having slightly produced elytral apices and a rounded apical abdominal ventrite (see <xref ref-type="bibr" rid="B20">Spangler and Santiago-Fragoso 1987</xref>).</p></tp:treatment-sec><tp:treatment-sec sec-type="Habitat and distribution"><title>Habitat and distribution.</title><p>Previously, <!--PageBreak--><italic><tp:taxon-name>Disersus inca</tp:taxon-name></italic> was only collected in blacklight traps near montane streams in Ecuador, Colombia, and Peru (<xref ref-type="bibr" rid="B20">Spangler and Santiago-Fragoso 1987</xref>), this species is known to occur in the Cordillera Oriental in southwestern Venezuela from streams above 1000m in elevation (<xref ref-type="fig" rid="F1">Fig. 1</xref>).</p></tp:treatment-sec><tp:treatment-sec sec-type="Associated species"><title>Associated species.</title><p>No other laraine species were collected with <italic><tp:taxon-name>Disersus inca</tp:taxon-name></italic>.</p></tp:treatment-sec><tp:treatment-sec><!--Section generated to contain objects referenced in tp:taxon-treatment.--><fig id="F1" position="float" orientation="portrait"><label>Figures 1–4.</label><caption><p><bold>1</bold> Map of Venezuela, showing collection localities for <italic><tp:taxon-name>Disersus inca</tp:taxon-name></italic> (Triangle), <italic><tp:taxon-name>Disersus chibcha</tp:taxon-name></italic> (Circle), and <italic><tp:taxon-name>Potamophilops bostrychophallus</tp:taxon-name></italic> (Square) <bold>2</bold> <italic><tp:taxon-name>Disersus dasycolus</tp:taxon-name></italic> (White Circle), <italic><tp:taxon-name>Hypsilara royi</tp:taxon-name></italic> (White Triangle), <italic><tp:taxon-name>Roraima carinata</tp:taxon-name></italic> (White Square), <italic><tp:taxon-name>Hypsilara breweri</tp:taxon-name></italic> (Black square), <italic><tp:taxon-name>Hypsilara</tp:taxon-name></italic> sp. (Black Circle) <bold>3</bold> <italic><tp:taxon-name>Hexanchorus dentitibialis</tp:taxon-name></italic> (Circle), <italic><tp:taxon-name>Phanoceroides</tp:taxon-name></italic> sp. 1 (Triangle), <italic><tp:taxon-name>Hexanchorus homaeotarsoides</tp:taxon-name></italic> (Square) <bold>4</bold> <italic><tp:taxon-name>Hexanchorus falconensis</tp:taxon-name></italic> (White Square), <italic><tp:taxon-name>Hexanchorus mcdiarmidi</tp:taxon-name></italic> (White Circle), <italic><tp:taxon-name>Hexanchorus flintorum</tp:taxon-name></italic> (Black Circle), <italic><tp:taxon-name>Hexanchorus inflatus</tp:taxon-name></italic> (White Triangle).</p></caption><graphic xmlns:xlink="http://www.w3.org/1999/xlink" xlink:href="ZooKeys-329-049-g001.jpg" position="float" orientation="portrait" xlink:type="simple"/></fig><fig id="F5" position="float" orientation="portrait"><label>Figures 18–22.</label><caption><p><italic><tp:taxon-name>Disersus inca</tp:taxon-name></italic>: <bold>18</bold> Dorsal habitus <bold>19</bold> Ventral habitus <bold>20</bold> Lateral habitus <bold>21</bold> Pronotum, dorsal view <bold>22</bold> Metatibia, male.</p></caption><graphic xmlns:xlink="http://www.w3.org/1999/xlink" xlink:href="ZooKeys-329-049-g005.jpg" position="float" orientation="portrait" xlink:type="simple"/></fig></tp:treatment-sec><ref-list><ref id="B20"><mixed-citation xmlns:xlink="http://www.w3.org/1999/xlink" xlink:type="simple"><person-group><name name-style="western"><surname>Spangler</surname><given-names>PJ</given-names></name><name name-style="western"><surname>Santiago-Fragoso</surname><given-names>S</given-names></name></person-group> (<year>1987</year>) <article-title>A revision of the Neotropical aquatic beetle genera <italic>Disersus</italic>, <italic>Pseudodisersus</italic> and <italic>Potamophilops</italic> (Coleoptera: Elmidae).</article-title><source>Smithsonian Contributions to Zoology</source> no. <volume>446</volume>, <lpage>40</lpage> pp.</mixed-citation></ref></ref-list></tp:taxon-treatment>
