# Supplementary material for: A revision of the Larainae (Coleoptera, Elmidae) of Venezuela, with description of nine new species
Source: Zookeys. 2013 Sep 5;(329):33–91. doi: 10.3897/zookeys.329.4961 (PMC3800826; doi:10.3897/zookeys.329.4961)
Supplement: XML Treatment for Hexanchorus [file zookeys.329.4961-treatment5.xml]

<!DOCTYPE tp:taxon-treatment
  PUBLIC "-//TaxonX//DTD Taxonomic Treatment Publishing DTD v0 20100105//EN" "tax-treatment-NSO.dtd">
<tp:taxon-treatment xmlns:tp="http://www.plazi.org/taxpub"><tp:treatment-meta><mixed-citation publication-type="journal"><person-group><name><surname>Maier</surname><given-names>Crystal A.</given-names></name></person-group><article-title>A revision of the Larainae (Coleoptera, Elmidae) of Venezuela, with description of nine new species</article-title><source>Zookeys</source><day>5</day><month>9</month><year>2013</year><volume>2013</volume><issue>329</issue><fpage>33</fpage><lpage>91</lpage><pub-id pub-id-type="doi">10.3897/zookeys.329.4961</pub-id></mixed-citation></tp:treatment-meta><tp:nomenclature><tp:taxon-name>
                            <tp:taxon-name-part taxon-name-part-type="genus">Hexanchorus</tp:taxon-name-part>
                            <object-id xmlns:xlink="http://www.w3.org/1999/xlink" xlink:type="simple">http://species-id.net/wiki/Hexanchorus</object-id>
                        </tp:taxon-name><tp:taxon-authority>Sharp, 1882</tp:taxon-authority><!--PageBreak--><xref ref-type="fig" rid="F1">Figs 3, 4</xref><xref ref-type="fig" rid="F6">, 23</xref><xref ref-type="fig" rid="F11">–49</xref></tp:nomenclature><tp:treatment-sec sec-type="Diagnosis"><title>Diagnosis.</title><p><italic><tp:taxon-name>Hexanchorus</tp:taxon-name></italic> can be distinguished from all other <tp:taxon-name>Larainae</tp:taxon-name> genera that occur in South America by its small size (&lt;5.1 mm) and the deep transverse groove across the apical third of the pronotum.</p></tp:treatment-sec><tp:treatment-sec sec-type="Distribution"><title>Distribution.</title><p>Species of <italic><tp:taxon-name>Hexanchorus</tp:taxon-name></italic> are widespread in the neotropics and can be found as far north as southern Mexico and as far south as Argentina. Additionally, a single species, <italic><tp:taxon-name>Hexanchorus caraibus</tp:taxon-name></italic> (Coquerel, 1851) is known from the West Indies south to Brazil (<xref ref-type="bibr" rid="B21">Spangler and Santiago-Fragoso 1992</xref>, <xref ref-type="bibr" rid="B16">Passos et al. 2009</xref>, <xref ref-type="bibr" rid="B17">Segura et al. 2012</xref>).</p></tp:treatment-sec><tp:treatment-sec sec-type="Habitat"><title>Habitat.</title><p>Often, <italic><tp:taxon-name>Hexanchorus</tp:taxon-name></italic> spp. can be found in the same habitats as <italic><tp:taxon-name>Disersus</tp:taxon-name></italic> spp. They are agile fliers and cling to rocks in fast flowing streams and rivers, flying into and out of the water quite readily.</p></tp:treatment-sec><tp:treatment-sec sec-type="Remarks"><title>Remarks.</title><p>Only a single species of <italic><tp:taxon-name>Hexanchorus</tp:taxon-name></italic> (<italic><tp:taxon-name>Hexanchorus mcdiarmidi</tp:taxon-name></italic>) was recorded from Venezuela prior to this study. Here I describe five new species from older museum material as well as specimens collected on recent expeditions to Venezuela.</p><fig id="F6" position="float" orientation="portrait"><label>Figures 23–27.</label><caption><p><italic><tp:taxon-name>Hexanchorus dentitibialis</tp:taxon-name></italic> sp. n.: <bold>23</bold> Dorsal habitus <bold>24</bold> Ventral habitus <bold>25</bold> Lateral habitus <bold>26</bold> Aedeagus, dorsal and lateral views <bold>27</bold> Pronotum, dorsal view.</p></caption><graphic xmlns:xlink="http://www.w3.org/1999/xlink" xlink:href="ZooKeys-329-049-g006.jpg" position="float" orientation="portrait" xlink:type="simple"/></fig><fig id="F7" position="float" orientation="portrait"><label>Figures 28–31.</label><caption><p><italic><tp:taxon-name>Hexanchorus falconensis</tp:taxon-name></italic> sp. n.: <bold>28</bold> Dorsal habitus <bold>29</bold> Ventral habitus <bold>30</bold> Lateral habitus <bold>31</bold> Aedeagus, dorsal and lateral views.</p></caption><graphic xmlns:xlink="http://www.w3.org/1999/xlink" xlink:href="ZooKeys-329-049-g007.jpg" position="float" orientation="portrait" xlink:type="simple"/></fig><fig id="F8" position="float" orientation="portrait"><label>Figures 32–36.</label><caption><p><italic><tp:taxon-name>Hexanchorus flintorum</tp:taxon-name></italic> sp. n.: <bold>32</bold> Dorsal habitus <bold>33</bold> Ventral habitus <bold>34</bold> Lateral habitus <bold>35</bold> Apices of elytra, female <bold>36</bold> Aedeagus, dorsal and lateral views.</p></caption><graphic xmlns:xlink="http://www.w3.org/1999/xlink" xlink:href="ZooKeys-329-049-g008.jpg" position="float" orientation="portrait" xlink:type="simple"/></fig><fig id="F9" position="float" orientation="portrait"><label>Figures 37–42.</label><caption><p><italic><tp:taxon-name>Hexanchorus homaeotarsoides</tp:taxon-name></italic> sp. n.: <bold>37</bold> Dorsal habitus <bold>38</bold> Ventral habitus <bold>39</bold> Lateral habitus <bold>40</bold> Abominal ventrite 3, female <bold>41</bold> Pronotum, dorsal view <bold>36</bold> Aedeagus, dorsal and lateral views.</p></caption><graphic xmlns:xlink="http://www.w3.org/1999/xlink" xlink:href="ZooKeys-329-049-g009.jpg" position="float" orientation="portrait" xlink:type="simple"/></fig><fig id="F10" position="float" orientation="portrait"><label>Figures 43–47.</label><caption><p><italic><tp:taxon-name>Hexanchorus inflatus</tp:taxon-name></italic> sp. n.: <bold>43</bold> Dorsal habitus <bold>44</bold> Ventral habitus <bold>45</bold> Lateral habitus <bold>46</bold> Protibia, male, showing apical excavation <bold>47</bold> Aedeagus, dorsal and lateral views.</p></caption><graphic xmlns:xlink="http://www.w3.org/1999/xlink" xlink:href="ZooKeys-329-049-g010.jpg" position="float" orientation="portrait" xlink:type="simple"/></fig><fig id="F11" position="float" orientation="portrait"><label>Figures 48–49.</label><caption><p><italic><tp:taxon-name>Hexanchorus mcdiarmidi</tp:taxon-name></italic>: <bold>48</bold> Dorsal habitus <bold>49</bold> Ventral habitus.</p></caption><graphic xmlns:xlink="http://www.w3.org/1999/xlink" xlink:href="ZooKeys-329-049-g011.jpg" position="float" orientation="portrait" xlink:type="simple"/></fig></tp:treatment-sec><tp:treatment-sec><!--Section generated to contain objects referenced in tp:taxon-treatment.--><fig id="F1" position="float" orientation="portrait"><label>Figures 1–4.</label><caption><p><bold>1</bold> Map of Venezuela, showing collection localities for <italic><tp:taxon-name>Disersus inca</tp:taxon-name></italic> (Triangle), <italic><tp:taxon-name>Disersus chibcha</tp:taxon-name></italic> (Circle), and <italic><tp:taxon-name>Potamophilops bostrychophallus</tp:taxon-name></italic> (Square) <bold>2</bold> <italic><tp:taxon-name>Disersus dasycolus</tp:taxon-name></italic> (White Circle), <italic><tp:taxon-name>Hypsilara royi</tp:taxon-name></italic> (White Triangle), <italic><tp:taxon-name>Roraima carinata</tp:taxon-name></italic> (White Square), <italic><tp:taxon-name>Hypsilara breweri</tp:taxon-name></italic> (Black square), <italic><tp:taxon-name>Hypsilara</tp:taxon-name></italic> sp. (Black Circle) <bold>3</bold> <italic><tp:taxon-name>Hexanchorus dentitibialis</tp:taxon-name></italic> (Circle), <italic><tp:taxon-name>Phanoceroides</tp:taxon-name></italic> sp. 1 (Triangle), <italic><tp:taxon-name>Hexanchorus homaeotarsoides</tp:taxon-name></italic> (Square) <bold>4</bold> <italic><tp:taxon-name>Hexanchorus falconensis</tp:taxon-name></italic> (White Square), <italic><tp:taxon-name>Hexanchorus mcdiarmidi</tp:taxon-name></italic> (White Circle), <italic><tp:taxon-name>Hexanchorus flintorum</tp:taxon-name></italic> (Black Circle), <italic><tp:taxon-name>Hexanchorus inflatus</tp:taxon-name></italic> (White Triangle).</p></caption><graphic xmlns:xlink="http://www.w3.org/1999/xlink" xlink:href="ZooKeys-329-049-g001.jpg" position="float" orientation="portrait" xlink:type="simple"/></fig></tp:treatment-sec><ref-list><ref id="B21"><mixed-citation xmlns:xlink="http://www.w3.org/1999/xlink" xlink:type="simple"><person-group><name name-style="western"><surname>Spangler</surname><given-names>PJ</given-names></name><name name-style="western"><surname>Santiago-Fragoso</surname><given-names>S</given-names></name></person-group> (<year>1992</year>) <article-title>The Aquatic Beetle Subfamily Larainae (Coleoptera: Elmidae) in Mexico, Central America, and the West Indies.</article-title><source>Smithsonian Contributions to Zoology</source> no. <volume>528</volume>, <lpage>74</lpage> pp.</mixed-citation></ref><ref id="B16"><mixed-citation xmlns:xlink="http://www.w3.org/1999/xlink" xlink:type="simple"><person-group><name name-style="western"><surname>Passos</surname><given-names>MIS</given-names></name><name name-style="western"><surname>Sampaio</surname><given-names>BHL</given-names></name><name name-style="western"><surname>Nessimian</surname><given-names>JL</given-names></name><name name-style="western"><surname>Ferreira-Jr</surname><given-names>N</given-names></name></person-group> (<year>2009</year>) <article-title>Elmidae (Insecta: Coleptera) do Estado do Rio de Janeiro: lista de espécies e novos registros.</article-title><source>Arquivos do Museu Nacional,</source><volume>67</volume>(<issue>3–4</issue>): <fpage>377</fpage>-<lpage>382</lpage>.</mixed-citation></ref><ref id="B17"><mixed-citation xmlns:xlink="http://www.w3.org/1999/xlink" xlink:type="simple"><person-group><name name-style="western"><surname>Segura</surname><given-names>MO</given-names></name><name name-style="western"><surname>Valente-Neto</surname><given-names>F</given-names></name><name name-style="western"><surname>Fonseca-Gessner</surname><given-names>AA</given-names></name></person-group> (<year>2012</year>) <article-title>Checklist of Elmidae (Coleoptera: Byrrhoidea) of Brazil.</article-title><source>Zootaxa</source><volume>3260</volume>: <fpage>1</fpage>-<lpage>18</lpage>.</mixed-citation></ref></ref-list></tp:taxon-treatment>
