# Supplementary material for: A revision of the Larainae (Coleoptera, Elmidae) of Venezuela, with description of nine new species
Source: Zookeys. 2013 Sep 5;(329):33–91. doi: 10.3897/zookeys.329.4961 (PMC3800826; doi:10.3897/zookeys.329.4961)
Supplement: XML Treatment for Hexanchorus dentitibialis [file zookeys.329.4961-treatment6.xml]

<!DOCTYPE tp:taxon-treatment
  PUBLIC "-//TaxonX//DTD Taxonomic Treatment Publishing DTD v0 20100105//EN" "tax-treatment-NSO.dtd">
<tp:taxon-treatment xmlns:tp="http://www.plazi.org/taxpub"><tp:treatment-meta><mixed-citation publication-type="journal"><person-group><name><surname>Maier</surname><given-names>Crystal A.</given-names></name></person-group><article-title>A revision of the Larainae (Coleoptera, Elmidae) of Venezuela, with description of nine new species</article-title><source>Zookeys</source><day>5</day><month>9</month><year>2013</year><volume>2013</volume><issue>329</issue><fpage>33</fpage><lpage>91</lpage><pub-id pub-id-type="doi">10.3897/zookeys.329.4961</pub-id></mixed-citation></tp:treatment-meta><tp:nomenclature><tp:taxon-name>
                            <tp:taxon-name-part taxon-name-part-type="genus">Hexanchorus</tp:taxon-name-part>
                            <tp:taxon-name-part taxon-name-part-type="species">dentitibialis</tp:taxon-name-part>
                            <object-id xmlns:xlink="http://www.w3.org/1999/xlink" xlink:type="simple">http://zoobank.org/675D8273-EE2C-4C81-B603-794E519445E9</object-id>
                            <object-id xmlns:xlink="http://www.w3.org/1999/xlink" xlink:type="simple">http://species-id.net/wiki/Hexanchorus_dentitibialis</object-id>
                        </tp:taxon-name><tp:taxon-status xmlns:xlink="http://www.w3.org/1999/xlink" xlink:type="simple">sp. n.</tp:taxon-status><xref ref-type="fig" rid="F1">Figs 3</xref><xref ref-type="fig" rid="F6">, 23, 24, 25, 26, 27</xref></tp:nomenclature><tp:treatment-sec sec-type="Type material"><title>Type material.</title><p><bold>Holotype Male.</bold>“Guayabita Cr.; Turmero: AR [Aragua State]; Venezuela; 466m 21-I-71; J. Salcedo; colr.” Holotype deposited in MIZA. <bold>Paratypes (2):</bold> Same locality data as holotype. Paratypes will be deposited in: 1 in SEMC, 1 in MIZA.</p></tp:treatment-sec><tp:treatment-sec sec-type="Diagnosis"><title>Diagnosis.</title><p>This species most closely resembles <italic><tp:taxon-name>Hexanchorus mcdiarmidi</tp:taxon-name></italic>, but can be distinguished from that species by the presence of a deep posteromedian impression on the pronotum (<xref ref-type="fig" rid="F6">Fig. 27</xref>) and the extended elytral apices on the male (<xref ref-type="fig" rid="F6">Fig. 23</xref>), which <italic><tp:taxon-name>Hexanchorus mcdiarmidi</tp:taxon-name></italic> lacks. Additionally, species identity can be confirmed by the distinctive aedeagus, which is truncate in lateral view (<xref ref-type="fig" rid="F6">Fig. 26</xref>). This character does not occur in any other <italic><tp:taxon-name>Hexanchorus</tp:taxon-name></italic> species.</p><p><bold>Description.</bold> Holotype Male. Body elongate, subparallel, dorsum moderately convex (<xref ref-type="fig" rid="F6">Fig. 23</xref>). Length, 3.1 mm; greatest width, 0.9 mm. Body dark brown dorsally; venter dark brownish black. Base of antenna testaceous ventrally, and base of femur trochanter testaceous (<xref ref-type="fig" rid="F6">Fig. 24</xref>). Dorsal surface densely covered with short recumbent setae; ventral surface densely covered with slightly longer, golden, recumbent setae (<xref ref-type="fig" rid="F6">Fig. 23</xref>). Setae lacking greenish iridescence. Surface microreticulate, with dense fine punctures; fine punctures separated by distance equal to puncture diameter.</p><p>Head moderately coarsely, densely punctate; punctures separated by their diameter; cuticle microreticulate. Clypeus with anterior margin straight; angle on each side acute; lateral angles of clypeus with dense tuft of golden setae. Labrum with anterior margin entire and broadly rounded, covered with setae approximately twice as long as setae on head; lateral margins of clypeus with thick brush of curly, dark brown setae. <!--PageBreak-->Eyes hemispherical, narrowed posteriorly and bordered by long black curved setae (“eyelashes”) that arise near dorsal and ventral sides of eyes and extend toward middle of eye. Antenna pubescent, filiform; basal antennomeres I and II testaceous ventrally, with dense recumbent setae and long, dark brown setae (<xref ref-type="fig" rid="F6">Fig. 23</xref>). Antennae without club, but thickening slightly towards apex. Antennae long, reaching past transverse groove of pronotum (<xref ref-type="fig" rid="F6">Fig. 23</xref>). Apical antennomeres dark brownish black, with dense recumbent setae. Apical antennomere square.</p><p>Pronotum 0.8 mm long, 0.9 mm wide; with strong sublateral groove; lateral margins slightly sinuate; anterolateral angles square, not explanate; base of pronotum slightly sinuate and with broad lobe medially; posterolateral angles square, slightly explanate, declivous, depressed adjacent to each angle; discal area with fine, dense punctures, punctures separated by a distance equal to or less than their diameter; cuticle <!--PageBreak-->microreticulate (<xref ref-type="fig" rid="F6">Fig. 27</xref>). Pronotal disc lacking median longitudinal depression, with slight postero-medial impression; disc covered with short, dense, recumbent setae (<xref ref-type="fig" rid="F6">Fig. 27</xref>). Lateral projection of hypomeron truncate. Prosternum short in front of procoxae; lacking tuft of setae apicomedially. Prosternal process triangular, broad at base and tapering to apex; disc slightly impressed, with V-shaped groove; lateral margins reflexed; middle concave; apex acute (<xref ref-type="fig" rid="F6">Fig. 24</xref>). Scutellum slightly longer than broad, flat, not distinctly elevated above the adjacent elytral intervals (<xref ref-type="fig" rid="F6">Fig. 23</xref>). Mesoventrite short, depressed, with a deep, broad, V-shaped depression for reception of apex of prosternal process. Metaventrite with disc inflated on posterior three-fourths, finely punctate behind mesocoxae, punctures becoming more sparse laterally, with large, rounded depressions scattered on disc; with deep longitudinal groove on midline of disc, groove deepest and broadest on posterior third of disc; with short, dense pubescence; cuticular surface of metaventrite finely microreticulate.</p><p>Legs long and slender, dark brown (<xref ref-type="fig" rid="F6">Fig. 24</xref>). Procoxae and metacoxae moderately widely separated; mesocoxae slightly more widely separated (<xref ref-type="fig" rid="F6">Fig. 24</xref>). Protibia with deep excavation for reception of tarsi, with apical tooth (as in <xref ref-type="fig" rid="F10">Fig. 46</xref>). Protarsus of male not expanded apicomedially (<xref ref-type="fig" rid="F6">Fig. 24</xref>). Mesotibiae of male with medial pubescent area very long; lateral pubescent area only at extreme base (<xref ref-type="fig" rid="F6">Fig. 23</xref>); with fine, short, nearly longitudinal carina on inner apex. Tarsal claws long and stout, light brown. Metafemur of male lacking internal glabrous patch.</p><p>Elytron with ten rows of fine punctures; punctures separated by a distance three to four times the diameter of the puncture; intervals with short, dense, recumbent pubescence and sparse erect setae; humeral area swollen (<xref ref-type="fig" rid="F6">Fig. 23</xref>). Elytral striae visible apically. Elytron widening to about posterior two-thirds before converging to rounded apex. Apical third of elytron not inflated. Elytron without strong impression at basal third. Lateral bead of elytron slightly sinuate (<xref ref-type="fig" rid="F6">Fig. 25</xref>). Elytra three times as long as pronotum; broadest point across humeri. Inner side of apex rounded; lateral margins smooth; humeri gibbous; elytral intervals slightly elevated; punctures on intervals no larger than finest punctures of head and pronotum and separated by 2–5 times puncture diameter.</p><p>Abdomen with five ventrites (<xref ref-type="fig" rid="F6">Fig. 24</xref>). First three ventrites broadly, deeply depressed and distinctly carinate adjacent to metacoxae; carinae extending longitudinally behind metacoxae for almost entire length of first ventrite; cuticle densely covered with short, recumbent setae. Last ventrite shallowly and broadly emarginate (<xref ref-type="fig" rid="F6">Fig. 24</xref>). Aedeagus wide, with truncate tip in lateral aspect, parameres reaching a little more than halfway up length of aedeagus (<xref ref-type="fig" rid="F6">Fig. 26</xref>).</p><p><bold>Female.</bold> Externally similar to male except elytral apices strongly pointed and slightly upturned (<xref ref-type="fig" rid="F6">Fig. 23</xref>). Protibiae are slightly less curved than those of male. Mesotibiae without carina on inner apex. Metaventral disc not as deeply and less extensively concave. Abdominal sterna 1–3 convex, not concave.</p></tp:treatment-sec><tp:treatment-sec sec-type="Intraspecific variation"><title>Intraspecific variation.</title><p>This species varies slightly in color, length (3.1–3.3 mm), and degree of setation.</p></tp:treatment-sec><tp:treatment-sec sec-type="Etymology"><title>Etymology.</title><p>This species is named “dentitibialis”, meaning “toothed tibia” to describe the protibia, which has an excavation for reception of the tarsus and an apical tooth.</p><!--PageBreak--></tp:treatment-sec><tp:treatment-sec sec-type="Distribution"><title>Distribution and habitat.</title><p>This species is only known from the type locality at Guayabita Creek, near Turmero, Aragua State, Venezuela (<xref ref-type="fig" rid="F1">Fig. 3</xref>). The exact microhabitat is unknown.</p></tp:treatment-sec><tp:treatment-sec sec-type="Associated species"><title>Associated species.</title><p>No other <tp:taxon-name>Larainae</tp:taxon-name> species were collected with <italic><tp:taxon-name>Hexanchorus dentitibialis</tp:taxon-name></italic>.</p></tp:treatment-sec><tp:treatment-sec><!--Section generated to contain objects referenced in tp:taxon-treatment.--><fig id="F1" position="float" orientation="portrait"><label>Figures 1–4.</label><caption><p><bold>1</bold> Map of Venezuela, showing collection localities for <italic><tp:taxon-name>Disersus inca</tp:taxon-name></italic> (Triangle), <italic><tp:taxon-name>Disersus chibcha</tp:taxon-name></italic> (Circle), and <italic><tp:taxon-name>Potamophilops bostrychophallus</tp:taxon-name></italic> (Square) <bold>2</bold> <italic><tp:taxon-name>Disersus dasycolus</tp:taxon-name></italic> (White Circle), <italic><tp:taxon-name>Hypsilara royi</tp:taxon-name></italic> (White Triangle), <italic><tp:taxon-name>Roraima carinata</tp:taxon-name></italic> (White Square), <italic><tp:taxon-name>Hypsilara breweri</tp:taxon-name></italic> (Black square), <italic><tp:taxon-name>Hypsilara</tp:taxon-name></italic> sp. (Black Circle) <bold>3</bold> <italic><tp:taxon-name>Hexanchorus dentitibialis</tp:taxon-name></italic> (Circle), <italic><tp:taxon-name>Phanoceroides</tp:taxon-name></italic> sp. 1 (Triangle), <italic><tp:taxon-name>Hexanchorus homaeotarsoides</tp:taxon-name></italic> (Square) <bold>4</bold> <italic><tp:taxon-name>Hexanchorus falconensis</tp:taxon-name></italic> (White Square), <italic><tp:taxon-name>Hexanchorus mcdiarmidi</tp:taxon-name></italic> (White Circle), <italic><tp:taxon-name>Hexanchorus flintorum</tp:taxon-name></italic> (Black Circle), <italic><tp:taxon-name>Hexanchorus inflatus</tp:taxon-name></italic> (White Triangle).</p></caption><graphic xmlns:xlink="http://www.w3.org/1999/xlink" xlink:href="ZooKeys-329-049-g001.jpg" position="float" orientation="portrait" xlink:type="simple"/></fig><fig id="F6" position="float" orientation="portrait"><label>Figures 23–27.</label><caption><p><italic><tp:taxon-name>Hexanchorus dentitibialis</tp:taxon-name></italic> sp. n.: <bold>23</bold> Dorsal habitus <bold>24</bold> Ventral habitus <bold>25</bold> Lateral habitus <bold>26</bold> Aedeagus, dorsal and lateral views <bold>27</bold> Pronotum, dorsal view.</p></caption><graphic xmlns:xlink="http://www.w3.org/1999/xlink" xlink:href="ZooKeys-329-049-g006.jpg" position="float" orientation="portrait" xlink:type="simple"/></fig><fig id="F10" position="float" orientation="portrait"><label>Figures 43–47.</label><caption><p><italic><tp:taxon-name>Hexanchorus inflatus</tp:taxon-name></italic> sp. n.: <bold>43</bold> Dorsal habitus <bold>44</bold> Ventral habitus <bold>45</bold> Lateral habitus <bold>46</bold> Protibia, male, showing apical excavation <bold>47</bold> Aedeagus, dorsal and lateral views.</p></caption><graphic xmlns:xlink="http://www.w3.org/1999/xlink" xlink:href="ZooKeys-329-049-g010.jpg" position="float" orientation="portrait" xlink:type="simple"/></fig></tp:treatment-sec></tp:taxon-treatment>
