# Supplementary material for: A revision of the Larainae (Coleoptera, Elmidae) of Venezuela, with description of nine new species
Source: Zookeys. 2013 Sep 5;(329):33–91. doi: 10.3897/zookeys.329.4961 (PMC3800826; doi:10.3897/zookeys.329.4961)
Supplement: XML Treatment for Hexanchorus falconensis [file zookeys.329.4961-treatment7.xml]

<!DOCTYPE tp:taxon-treatment
  PUBLIC "-//TaxonX//DTD Taxonomic Treatment Publishing DTD v0 20100105//EN" "tax-treatment-NSO.dtd">
<tp:taxon-treatment xmlns:tp="http://www.plazi.org/taxpub"><tp:treatment-meta><mixed-citation publication-type="journal"><person-group><name><surname>Maier</surname><given-names>Crystal A.</given-names></name></person-group><article-title>A revision of the Larainae (Coleoptera, Elmidae) of Venezuela, with description of nine new species</article-title><source>Zookeys</source><day>5</day><month>9</month><year>2013</year><volume>2013</volume><issue>329</issue><fpage>33</fpage><lpage>91</lpage><pub-id pub-id-type="doi">10.3897/zookeys.329.4961</pub-id></mixed-citation></tp:treatment-meta><tp:nomenclature><tp:taxon-name>
                            <tp:taxon-name-part taxon-name-part-type="genus">Hexanchorus</tp:taxon-name-part>
                            <tp:taxon-name-part taxon-name-part-type="species">falconensis</tp:taxon-name-part>
                            <object-id xmlns:xlink="http://www.w3.org/1999/xlink" xlink:type="simple">http://zoobank.org/4CA60E93-212C-4590-BC59-A692DC515A83</object-id>
                            <object-id xmlns:xlink="http://www.w3.org/1999/xlink" xlink:type="simple">http://species-id.net/wiki/Hexanchorus_falconensis</object-id>
                        </tp:taxon-name><tp:taxon-status xmlns:xlink="http://www.w3.org/1999/xlink" xlink:type="simple">sp. n.</tp:taxon-status><xref ref-type="fig" rid="F1">Figs 4</xref><xref ref-type="fig" rid="F7">, 28, 29, 30, 31</xref></tp:nomenclature><tp:treatment-sec sec-type="Type Material"><title>Type Material.</title><p><bold>Holotype Male.</bold>“Venezuela: Falcón State; <named-content xmlns:xlink="http://www.w3.org/1999/xlink" content-type="dwc:verbatimCoordinates" xlink:type="simple">11°10.667'N, 69°33.695'W</named-content> 563 m; Cataratas del Hueque; scrubbing flat rocks in flow; leg. A. Short; VZ09-0709-01A” Holotype Deposited in MIZA. <bold>Paratypes (9): VENEZUELA: Falcón State:</bold> Same locality data as holotype (7 specimens SEMC). “Venezuela: Falcón State; <named-content xmlns:xlink="http://www.w3.org/1999/xlink" content-type="dwc:verbatimCoordinates" xlink:type="simple">11°10.667'N, 69°33.695'W</named-content> 563 m; Cataratas del Hueque; Short &amp; Gustafson; leafpacks/roots; at river margin; VZ09-0709-01B” (1 specimen SEMC). “Venezuela: Falcón State; <named-content xmlns:xlink="http://www.w3.org/1999/xlink" content-type="dwc:verbatimCoordinates" xlink:type="simple">11°10.667'N, 69°33.695'W</named-content> 563 m; Cataratas del Hueque; leg. Shepard; mud puddles/pools; gross sample; VZ09-0709-01Z” (1 specimen SEMC). Paratypes will be deposited in: 1 in MALUZ, 1 in USNM, 7 in SEMC.</p></tp:treatment-sec><tp:treatment-sec sec-type="Diagnosis"><title>Diagnosis.</title><p><italic><tp:taxon-name>Hexanchorus falconensis</tp:taxon-name></italic> can be distinguished from all other species of <italic><tp:taxon-name>Hexanchorus</tp:taxon-name></italic> by the distinctive aedeagus, with a “can-opener” tooth at apex (<xref ref-type="fig" rid="F7">Fig. 31</xref>), and the extremely elongated elytral apices of the female (<xref ref-type="fig" rid="F7">Fig. 28</xref>). Additionally, the pronotum lacks a median longitudinal impression (<xref ref-type="fig" rid="F7">Fig. 28</xref>).</p></tp:treatment-sec><tp:treatment-sec sec-type="Description"><title>Description.</title><p>Holotype Male. Body elongate, subparallel, dorsum moderately convex. Length, 4.5 mm; greatest width, 1.1 mm. Body dark brown dorsally; venter dark brownish black (<xref ref-type="fig" rid="F7">Fig. 28</xref>). Base of antenna testaceous ventrally, base of femur, trochanter testaceous (<xref ref-type="fig" rid="F7">Fig. 29</xref>). Dorsal surface densely covered with short recumbent setae; ventral surface densely covered with longer, golden, recumbent setae. Setae with greenish iridescence (<xref ref-type="fig" rid="F7">Fig. 28</xref>). Surface microreticulate, with dense fine punctures; fine punctures separated by distance equal to puncture diameter.</p><p>Head moderately coarsely, densely punctate; punctures separated by their diameter; cuticle microreticulate. Clypeus with anterior margin straight; angle on each side square; lateral angles of clypeus with dense turt of golden setae. Labrum with anterior margin entire and broadly rounded; labrum expanded laterally, covered with setae approximately three times as long as setae on head; lateral margins of clypeus with thick brush of curly, golden setae. Eyes hemispherical, narrowed posteriorly and bordered by long black curved setae (“eyelashes”) that arise near dorsal and ventral sides of eyes and extend toward middle of eye. Antenna pubescent, clubbed; basal antennomeres I and II testaceous ventrally, with dense recumbent setae and long, dark brown setae (<xref ref-type="fig" rid="F7">Fig. 29</xref>). Antennae serrate, thickening slightly towards apex (<xref ref-type="fig" rid="F7">Fig. 28</xref>). Antennae long, <!--PageBreak-->reaching past transverse groove of pronotum. Apical antennomeres dark brownish black, with dense recumbent setae. Apical antennomere pointed (<xref ref-type="fig" rid="F7">Fig. 29</xref>).</p><p>Pronotum 1.0 mm long, 0.9 mm wide; with strong sublateral groove; lateral margins slightly sinuate; anterolateral angles square, not explanate; base of pronotum slightly sinuate and with broad lobe medially; posterolateral angles obtuse, slightly explanate, declivous, depressed adjacent to each angle; discal area with fine, dense punctures, punctures separated by a distance equal to or less than their diameter; cuticle microreticulate (<xref ref-type="fig" rid="F7">Fig. 28</xref>). Pronotal disc lacking median longitudinal depression, with slight postero-medial impression; disc covered with short, dense, iridescent setae (<xref ref-type="fig" rid="F7">Fig. 28</xref>). Lateral projection of hypomeron reduced, nearly absent. Prosternum short in front of procoxae; lacking tuft of setae apicomedially (<xref ref-type="fig" rid="F7">Fig. 29</xref>). Prosternal process broadly triangular, broad at base and slightly tapering to apex; disc slightly impressed, without V-shaped groove; lateral margins reflexed; middle concave; apex broadly acuminate (<xref ref-type="fig" rid="F7">Fig. 29</xref>). Scutellum slightly longer than broad, strongly convex, distinctly elevated above the adjacent elytral intervals. Mesoventrite short, depressed, with a deep, broad, V-shaped depression for reception of apex of prosternal process. Metaventrite with disc inflated on posterior three-fourths, finely punctate behind mesocoxae, punctures becoming more sparse laterally, with large, rounded depressions scattered on disc; with deep longitudinal groove on midline of disc, groove deepest and broadest on posterior third of disc; with short, dense pubescence; cuticular surface of metaventrite finely microreticulate.</p><p>Legs long and slender, dark brown (<xref ref-type="fig" rid="F7">Fig. 29</xref>). Procoxae and metacoxae moderately widely separated; mesocoxae slightly more widely separated (<xref ref-type="fig" rid="F7">Fig. 29</xref>). Protibia lacking excavation for reception of tarsi, lacking apical tooth. Protarsus of male strongly expanded apicomedially. Mesotibiae of male with medial pubescent area long; lateral pubescent area only at extreme base; with fine, short, nearly longitudinal carina on inner apex. Tarsal claws long and stout, light brown. Metafemur of male with small internal glabrous patch.</p><p>Elytron with ten rows of fine punctures; punctures separated by a distance three to four times the diameter of the puncture; intervals with short, dense, iridescent pubescence; humeral area swollen (<xref ref-type="fig" rid="F7">Fig. 28</xref>). Elytral striae obscured apically. Elytron widening to about posterior two-thirds before converging to rounded and acute apex. Apical third of elytron not, or just barely inflated. Elytron without strong impression at basal third. Lateral bead of elytron sinuate. Elytra three times as long as pronotum; broadest point across humeri. Inner side of apex rounded; lateral margins smooth; humeri gibbous; elytral intervals slightly elevated; punctures on intervals no larger than finest punctures of head and pronotum and separated by 2–5 times puncture diameter.</p><p>Abdomen with five ventrites. First three ventrites broadly, deeply depressed and distinctly carinate adjacent to metacoxae; carinae extending longitudinally behind metacoxae for almost entire length of first ventrite; cuticle densely covered with short, recumbent setae. Last ventrite deeply and broadly emarginate. Aedeagus distinctive, with two small notches at tip (“can-opener” apex), parameres reaching more than halfway up length of aedeagus.</p><!--PageBreak--><p><bold>Female.</bold> Externally similar to male except elytral apices strongly acuminate and extended posteriorly (<xref ref-type="fig" rid="F7">Fig. 28</xref>). Protibiae slightly less curved than those of male. Mesotibiae without carina on inner apex. Metaventral disc not as deeply and less extensively concave. Abdominal sterna 1–3 convex, not concave.</p><!--PageBreak--></tp:treatment-sec><tp:treatment-sec sec-type="Intraspecific variation"><title>Intraspecific variation.</title><p>This species varies slightly in color, length (4.0–4.3 mm), and degree of setation.</p></tp:treatment-sec><tp:treatment-sec sec-type="Etymology"><title>Etymology.</title><p>This species is named “falconensis” in reference to the type locality in Falcón State, Venezuela.</p></tp:treatment-sec><tp:treatment-sec sec-type="Habitat and distribution"><title>Habitat and distribution.</title><p><italic><tp:taxon-name>Hexanchorus falconensis</tp:taxon-name></italic> is only known from Cataratas del Hueque in Falcón State, Venezuela (<xref ref-type="fig" rid="F1">Fig. 4</xref>). Specimens were collected in leaf packs and at stream margins, as well as in bulk samples and by scubbing rocks in the flowing water on flat, waterslide-like rocks.</p></tp:treatment-sec><tp:treatment-sec sec-type="Associated species"><title>Associated species.</title><p>This species was collected in association with <italic><tp:taxon-name>Phanocerus congener</tp:taxon-name></italic>. Other water beetles collected in the same habitat include: <italic><tp:taxon-name>Lutrochus vestitus</tp:taxon-name></italic> (<tp:taxon-name>Lutrochidae</tp:taxon-name>) (Maier &amp; Short, 2013), <italic><tp:taxon-name>Heterelmis</tp:taxon-name></italic> spp., <italic><tp:taxon-name>Microcylloepus</tp:taxon-name></italic> spp., and <italic><tp:taxon-name>Onychelmis</tp:taxon-name></italic> spp. (<tp:taxon-name>Elmidae</tp:taxon-name>: <tp:taxon-name>Elminae</tp:taxon-name>), and the larvae of <tp:taxon-name>Psephenidae</tp:taxon-name>.</p></tp:treatment-sec><tp:treatment-sec><!--Section generated to contain objects referenced in tp:taxon-treatment.--><fig id="F1" position="float" orientation="portrait"><label>Figures 1–4.</label><caption><p><bold>1</bold> Map of Venezuela, showing collection localities for <italic><tp:taxon-name>Disersus inca</tp:taxon-name></italic> (Triangle), <italic><tp:taxon-name>Disersus chibcha</tp:taxon-name></italic> (Circle), and <italic><tp:taxon-name>Potamophilops bostrychophallus</tp:taxon-name></italic> (Square) <bold>2</bold> <italic><tp:taxon-name>Disersus dasycolus</tp:taxon-name></italic> (White Circle), <italic><tp:taxon-name>Hypsilara royi</tp:taxon-name></italic> (White Triangle), <italic><tp:taxon-name>Roraima carinata</tp:taxon-name></italic> (White Square), <italic><tp:taxon-name>Hypsilara breweri</tp:taxon-name></italic> (Black square), <italic><tp:taxon-name>Hypsilara</tp:taxon-name></italic> sp. (Black Circle) <bold>3</bold> <italic><tp:taxon-name>Hexanchorus dentitibialis</tp:taxon-name></italic> (Circle), <italic><tp:taxon-name>Phanoceroides</tp:taxon-name></italic> sp. 1 (Triangle), <italic><tp:taxon-name>Hexanchorus homaeotarsoides</tp:taxon-name></italic> (Square) <bold>4</bold> <italic><tp:taxon-name>Hexanchorus falconensis</tp:taxon-name></italic> (White Square), <italic><tp:taxon-name>Hexanchorus mcdiarmidi</tp:taxon-name></italic> (White Circle), <italic><tp:taxon-name>Hexanchorus flintorum</tp:taxon-name></italic> (Black Circle), <italic><tp:taxon-name>Hexanchorus inflatus</tp:taxon-name></italic> (White Triangle).</p></caption><graphic xmlns:xlink="http://www.w3.org/1999/xlink" xlink:href="ZooKeys-329-049-g001.jpg" position="float" orientation="portrait" xlink:type="simple"/></fig><fig id="F7" position="float" orientation="portrait"><label>Figures 28–31.</label><caption><p><italic><tp:taxon-name>Hexanchorus falconensis</tp:taxon-name></italic> sp. n.: <bold>28</bold> Dorsal habitus <bold>29</bold> Ventral habitus <bold>30</bold> Lateral habitus <bold>31</bold> Aedeagus, dorsal and lateral views.</p></caption><graphic xmlns:xlink="http://www.w3.org/1999/xlink" xlink:href="ZooKeys-329-049-g007.jpg" position="float" orientation="portrait" xlink:type="simple"/></fig></tp:treatment-sec></tp:taxon-treatment>
