# Supplementary material for: A revision of the Larainae (Coleoptera, Elmidae) of Venezuela, with description of nine new species
Source: Zookeys. 2013 Sep 5;(329):33–91. doi: 10.3897/zookeys.329.4961 (PMC3800826; doi:10.3897/zookeys.329.4961)
Supplement: XML Treatment for Hexanchorus inflatus [file zookeys.329.4961-treatment10.xml]

<!DOCTYPE tp:taxon-treatment
  PUBLIC "-//TaxonX//DTD Taxonomic Treatment Publishing DTD v0 20100105//EN" "tax-treatment-NSO.dtd">
<tp:taxon-treatment xmlns:tp="http://www.plazi.org/taxpub"><tp:treatment-meta><mixed-citation publication-type="journal"><person-group><name><surname>Maier</surname><given-names>Crystal A.</given-names></name></person-group><article-title>A revision of the Larainae (Coleoptera, Elmidae) of Venezuela, with description of nine new species</article-title><source>Zookeys</source><day>5</day><month>9</month><year>2013</year><volume>2013</volume><issue>329</issue><fpage>33</fpage><lpage>91</lpage><pub-id pub-id-type="doi">10.3897/zookeys.329.4961</pub-id></mixed-citation></tp:treatment-meta><tp:nomenclature><tp:taxon-name>
                            <tp:taxon-name-part taxon-name-part-type="genus">Hexanchorus</tp:taxon-name-part>
                            <tp:taxon-name-part taxon-name-part-type="species">inflatus</tp:taxon-name-part>
                            <object-id xmlns:xlink="http://www.w3.org/1999/xlink" xlink:type="simple">http://zoobank.org/3C6A344A-9613-43E6-A4D6-7DD05204A98A</object-id>
                            <object-id xmlns:xlink="http://www.w3.org/1999/xlink" xlink:type="simple">http://species-id.net/wiki/Hexanchorus_inflatus</object-id>
                        </tp:taxon-name><tp:taxon-status xmlns:xlink="http://www.w3.org/1999/xlink" xlink:type="simple">sp. n.</tp:taxon-status><xref ref-type="fig" rid="F1">Figs 4</xref><xref ref-type="fig" rid="F10">, 43, 44, 45, 46, 47</xref></tp:nomenclature><tp:treatment-sec sec-type="Type material"><title>Type material.</title><p><bold>Holotype Male.</bold>“Venezuela Exp[edition].; Territ. Amazonas; Upper Cunucunuma; Tapara Apr. 20, 1950” “J. Maldonado; Capriles Coll.” Holotype deposited in USNM. <bold>Paratypes (5): VENEZUELA: Amazonas State:</bold> Same data as holotype (5 Specimens). Paratypes will be deposited in: 4 in USNM, 1 in SEMC.</p></tp:treatment-sec><tp:treatment-sec sec-type="Diagnosis"><title>Diagnosis.</title><p>This species can be distinguished from all other <italic><tp:taxon-name>Hexanchorus</tp:taxon-name></italic> species that occur in Venezuela by the following combination of characters: antennae long (<xref ref-type="fig" rid="F10">Fig. 44</xref>), extending behind transverse impression of pronotum; pronotum lacking median longitudinal impression (<xref ref-type="fig" rid="F10">Fig. 43</xref>); and protibia with deep excavation apically (<xref ref-type="fig" rid="F10">Fig. 46</xref>). It most closely resembles <italic><tp:taxon-name>Hexanchorus homaeotarsoides</tp:taxon-name></italic> in distribution and that the female bears a median projection of the third ventrite, but can be distinguished from the former species by the distinctly inflated elytral apices (<xref ref-type="fig" rid="F10">Fig. 45</xref>), and aedeagus with a smooth apex (<xref ref-type="fig" rid="F10">Fig. 47</xref>).</p></tp:treatment-sec><tp:treatment-sec sec-type="Description"><title>Description.</title><p>Holotype Male. Body elongate, subparallel, dorsum moderately convex (<xref ref-type="fig" rid="F10">Fig. 43</xref>). Length, 2.5 mm; greatest width, 1.1 mm. Body dark brown dorsally; venter dark brownish black (<xref ref-type="fig" rid="F10">Fig. 44</xref>). Base of antenna and base of femora light to medium brown. Dorsal and ventral surface densely covered with short recumbent setae (<xref ref-type="fig" rid="F10">Figs 43 and 44</xref>). Setae golden, and lacking greenish iridescence. Surface microreticulate, with dense fine punctures; fine punctures separated by distance equal to puncture diameter and coarse punctures confluent to separated by 1–3 times puncture diameter.</p><p>Head moderately coarsely, densely punctate; punctures separated by their diameter; cuticle microreticulate. Clypeus with anterior margin truncate; angle on each side broadly rounded. Labrum with anterior margin entire and gently arcuate; angle on each side broadly rounded, with row of dense, long golden setae. Eyes hemispherical, narrowed <!--PageBreak-->posteriorly and bordered by long black curved setae (“eyelashes”) that arise near dorsal and ventral sides of eyes and extend toward middle of eye. Antenna pubescent, filiform, nearly serrate (<xref ref-type="fig" rid="F10">Fig. 44</xref>); basal antennomeres I and II medium to light brown, with long setae, longer than width of segments, and dense recumbent setae; antenna lacking club. Antennae long, reaching past transverse groove of pronotum. Apical antennomeres dark brownish black, with dense recumbent setae (<xref ref-type="fig" rid="F10">Fig. 44</xref>). Apical antennomere rounded.</p><p>Pronotum 1.2 mm long, 1.1 mm wide; lacking sublateral groove (<xref ref-type="fig" rid="F10">Fig. 43</xref>); lateral margins slightly sinuate; anterolateral angles square, not explanate or depressed; base of pronotum slightly sinuate and with broad lobe medially; posterolateral angles obtuse, slightly explanate, declivous, depressed adjacent to each angle; discal area with fine, dense punctures, <!--PageBreak-->punctures separated by a distance equal to or less than their diameter; cuticle microreticulate. Pronotal disc lacking median longitudinal depression, with weak postero-medial impression; disc with sparse, short setae (<xref ref-type="fig" rid="F10">Fig. 43</xref>). Lateral projection of hypomeron acute. Prosternum short in front of procoxae; lacking tuft of setae and dense golden setae apicomedially (<xref ref-type="fig" rid="F10">Fig. 44</xref>). Prosternal process triangular, broad at base and tapering to apex; disc with V-shaped groove; lateral margins reflexed; middle moderately longitudinally cariniform; apex narrow, acute (<xref ref-type="fig" rid="F10">Fig. 44</xref>). Scutellum slightly longer than broad; very strongly convex, distinctly elevated above the adjacent elytral intervals. Mesoventrite short, depressed, with a deep, broad, V-shaped depression for reception of apex of prosternal process. Metaventrite with disc inflated on posterior three-fourths, finely punctate behind mesocoxae, punctures becoming more sparse laterally, with large, rounded depressions scattered on disc; with shallow longitudinal groove on midline of disc, groove deepest and broadest on posterior third of disc; with dense, short pubescence; cuticular surface of metaventrite finely microreticulate (<xref ref-type="fig" rid="F10">Fig. 44</xref>).</p><p>Legs long and slender, dark brown (<xref ref-type="fig" rid="F10">Fig. 45</xref>). Procoxae and metacoxae moderately widely separated; mesocoxae slightly more widely separated. Protibia with apical rounded excavation for reception of tarsi, with apical tooth (<xref ref-type="fig" rid="F10">Fig. 46</xref>). Protarsus of male expanded apicomedially. Mesotibiae of male with medial pubescent area long; lateral pubescent area only at extreme base; with fine, short, nearly longitudinal carina on inner apex. Tarsal claws long and stout, light brown. Metafemur of male with internal glabrous patch.</p><p>Elytron with ten rows of fine punctures; punctures separated by a distance three to four times the diameter of the puncture; intervals with fine, short, dense pubescence; humeral area moderately swollen (<xref ref-type="fig" rid="F10">Fig. 43</xref>). Elytral striae obscured apically. Elytron widening to about posterior two-thirds before converging to strongly rounded apex (<xref ref-type="fig" rid="F10">Fig. 43</xref>). Apical third of elytron strongly inflated, most evident in lateral view (<xref ref-type="fig" rid="F10">Fig. 45</xref>). Elytron with strong impression at basal third. Lateral bead of elytron straight. Elytra three times as long as pronotum; broadest point across humeri but only slightly broader than broadest point at apical third; inner side of apex rounded; lateral margins smooth; humeri gibbous; elytral intervals flat; punctures on intervals no larger than finest punctures of head and pronotum and separated by 2–5 times puncture diameter.</p><p>Abdomen with five ventrites (<xref ref-type="fig" rid="F10">Fig. 44</xref>). First three ventrites broadly, shallowly depressed and distinctly carinate adjacent to metacoxae; carinae extending longitudinally behind metacoxae for almost entire length of first ventrite; cuticle densely covered with setae. Last ventrite deeply and broadly emarginate (<xref ref-type="fig" rid="F10">Fig. 44</xref>). Aedeagus broadly curved, with smooth apex, parameres long, reaching more than halfway up length of aedeagus (<xref ref-type="fig" rid="F10">Fig. 47</xref>).</p><p><bold>Female.</bold> Externally similar to male except inner apex of each elytron acute and slightly turned upward. Protibiae slightly less curved than those of male. Mesotibiae without carina on inner apex. Metaventral disc not as deeply and less extensively concave. Abdominal sterna 1–3 convex, not concave; apicomedial margin of third ventrite with distinct posterior projection.</p></tp:treatment-sec><tp:treatment-sec sec-type="Intraspecific variation"><title>Intraspecific variation.</title><p>This species varies slightly from black to dark brown in color. There are differences in size (2.5– 2.9 mm TL) and slight differences in punctation and setation.</p><!--PageBreak--></tp:treatment-sec><tp:treatment-sec sec-type="Etymology"><title>Etymology.</title><p>This species is named “inflatus” for the distinct elytra, which appear inflated posteriorly.</p></tp:treatment-sec><tp:treatment-sec sec-type="Habitat and distribution"><title>Habitat and distribution.</title><p>This species is only known from specimens collected on an expedition by the University of Puerto Rico in 1950. They were collected at one locality from the upper Rio Cunucunuma in Amazonas State, Venezuela, north of Cerro Duida (<xref ref-type="bibr" rid="B4">Drake and Capriles 1952</xref>) (<xref ref-type="fig" rid="F1">Fig. 4</xref>). The habits and microhabitat preferences of this species are unknown.</p></tp:treatment-sec><tp:treatment-sec sec-type="Associated species"><title>Associated species.</title><p><italic><tp:taxon-name>Hexanchorus homaeotarsoides</tp:taxon-name></italic> sp. n. occurs in the same region of Venezuela, but no other species of laraine elmid has been collected at this locality.</p></tp:treatment-sec><tp:treatment-sec><!--Section generated to contain objects referenced in tp:taxon-treatment.--><fig id="F1" position="float" orientation="portrait"><label>Figures 1–4.</label><caption><p><bold>1</bold> Map of Venezuela, showing collection localities for <italic><tp:taxon-name>Disersus inca</tp:taxon-name></italic> (Triangle), <italic><tp:taxon-name>Disersus chibcha</tp:taxon-name></italic> (Circle), and <italic><tp:taxon-name>Potamophilops bostrychophallus</tp:taxon-name></italic> (Square) <bold>2</bold> <italic><tp:taxon-name>Disersus dasycolus</tp:taxon-name></italic> (White Circle), <italic><tp:taxon-name>Hypsilara royi</tp:taxon-name></italic> (White Triangle), <italic><tp:taxon-name>Roraima carinata</tp:taxon-name></italic> (White Square), <italic><tp:taxon-name>Hypsilara breweri</tp:taxon-name></italic> (Black square), <italic><tp:taxon-name>Hypsilara</tp:taxon-name></italic> sp. (Black Circle) <bold>3</bold> <italic><tp:taxon-name>Hexanchorus dentitibialis</tp:taxon-name></italic> (Circle), <italic><tp:taxon-name>Phanoceroides</tp:taxon-name></italic> sp. 1 (Triangle), <italic><tp:taxon-name>Hexanchorus homaeotarsoides</tp:taxon-name></italic> (Square) <bold>4</bold> <italic><tp:taxon-name>Hexanchorus falconensis</tp:taxon-name></italic> (White Square), <italic><tp:taxon-name>Hexanchorus mcdiarmidi</tp:taxon-name></italic> (White Circle), <italic><tp:taxon-name>Hexanchorus flintorum</tp:taxon-name></italic> (Black Circle), <italic><tp:taxon-name>Hexanchorus inflatus</tp:taxon-name></italic> (White Triangle).</p></caption><graphic xmlns:xlink="http://www.w3.org/1999/xlink" xlink:href="ZooKeys-329-049-g001.jpg" position="float" orientation="portrait" xlink:type="simple"/></fig><fig id="F10" position="float" orientation="portrait"><label>Figures 43–47.</label><caption><p><italic><tp:taxon-name>Hexanchorus inflatus</tp:taxon-name></italic> sp. n.: <bold>43</bold> Dorsal habitus <bold>44</bold> Ventral habitus <bold>45</bold> Lateral habitus <bold>46</bold> Protibia, male, showing apical excavation <bold>47</bold> Aedeagus, dorsal and lateral views.</p></caption><graphic xmlns:xlink="http://www.w3.org/1999/xlink" xlink:href="ZooKeys-329-049-g010.jpg" position="float" orientation="portrait" xlink:type="simple"/></fig></tp:treatment-sec><ref-list><ref id="B4"><mixed-citation xmlns:xlink="http://www.w3.org/1999/xlink" xlink:type="simple"><person-group><name name-style="western"><surname>Drake</surname><given-names>CJ</given-names></name><name name-style="western"><surname>Maldonado Capriles</surname><given-names>J</given-names></name></person-group> (<year>1952</year>) <article-title>Water Striders from Territorio Amazonas of Venezuela (Hemiptera: Hydrometroidae, Veliidae).</article-title><source>Great Basin Naturalist</source><volume>12</volume>: <fpage>47</fpage>-<lpage>54</lpage>.</mixed-citation></ref></ref-list></tp:taxon-treatment>
