# Supplementary material for: A revision of the Larainae (Coleoptera, Elmidae) of Venezuela, with description of nine new species
Source: Zookeys. 2013 Sep 5;(329):33–91. doi: 10.3897/zookeys.329.4961 (PMC3800826; doi:10.3897/zookeys.329.4961)
Supplement: XML Treatment for Hexanchorus mcdiarmidi [file zookeys.329.4961-treatment11.xml]

<!DOCTYPE tp:taxon-treatment
  PUBLIC "-//TaxonX//DTD Taxonomic Treatment Publishing DTD v0 20100105//EN" "tax-treatment-NSO.dtd">
<tp:taxon-treatment xmlns:tp="http://www.plazi.org/taxpub"><tp:treatment-meta><mixed-citation publication-type="journal"><person-group><name><surname>Maier</surname><given-names>Crystal A.</given-names></name></person-group><article-title>A revision of the Larainae (Coleoptera, Elmidae) of Venezuela, with description of nine new species</article-title><source>Zookeys</source><day>5</day><month>9</month><year>2013</year><volume>2013</volume><issue>329</issue><fpage>33</fpage><lpage>91</lpage><pub-id pub-id-type="doi">10.3897/zookeys.329.4961</pub-id></mixed-citation></tp:treatment-meta><tp:nomenclature><tp:taxon-name>
                            <tp:taxon-name-part taxon-name-part-type="genus">Hexanchorus</tp:taxon-name-part>
                            <tp:taxon-name-part taxon-name-part-type="species">mcdiarmidi</tp:taxon-name-part>
                            <object-id xmlns:xlink="http://www.w3.org/1999/xlink" xlink:type="simple">http://species-id.net/wiki/Hexanchorus_mcdiarmidi</object-id>
                        </tp:taxon-name><tp:taxon-authority>Spangler &amp; Staines, 2003</tp:taxon-authority><xref ref-type="fig" rid="F1">Figs 4</xref><xref ref-type="fig" rid="F11">, 48, 49</xref></tp:nomenclature><tp:treatment-sec><p>For a complete description and illustrations of genitalia, see <xref ref-type="bibr" rid="B22">Spangler and Staines 2003</xref>.</p></tp:treatment-sec><tp:treatment-sec sec-type="Material examined"><title>Material examined.</title><p><bold>VENEZUELA: Barinas State:</bold> “VENEZUELA: Barinas State; <named-content xmlns:xlink="http://www.w3.org/1999/xlink" content-type="dwc:verbatimCoordinates" xlink:type="simple">8°03.341'N, 70°56.597'W</named-content>, 203m; nr. Quiri, Rio Quiu; 15.vii.2009; leg. W. Shepard; ex. bulk sample; VZ09-0715-03Z” (99 specimens SEMC). <bold>Distrito Capital:</bold>“VENEZUELA, Dto. Federal; Los Caracas; 19 January 1985; P. Spangler, R. Faitoute; W. Steiner, &amp; A. Conover” (6 paratypes USNM) <bold>Mérida State:</bold> “VENEZUELA: Mérida State; <named-content xmlns:xlink="http://www.w3.org/1999/xlink" content-type="dwc:verbatimCoordinates" xlink:type="simple">8°57.205'N, 71°17.620'W</named-content>, 88m; W. of Tucani; 21.vii2009; Gross sample from river; leg. Shepard; VZ09-0721-04Z” (17 specimens SEMC). <bold>Zulia State:</bold> “VENEZUELA: Zulia State; <named-content xmlns:xlink="http://www.w3.org/1999/xlink" content-type="dwc:verbatimCoordinates" xlink:type="simple">9°50.513'N, 72°48.334'W</named-content>. 252m; Perija N.P. Tukuko: Rio Tukuko; 5.vii.2009; leg. Short &amp; Gustafson; riffle/rocks in river; VZ09-0705-01B” (96 specimens SEMC). “VENEZUELA: Zulia State; P.N. Perija: Tukuko; 18 vii.2008; Rio Marpito” “Andrew E. Z.; Short, leg.” (5 specimens SEMC). “VENEZUELA: Zulia El; Tucuco (51 km S.O. de; Machiques); 24-VI-1992” “Colector:; J. Camacho” (11 specimens MALUZ).</p></tp:treatment-sec><tp:treatment-sec sec-type="Diagnosis"><title>Diagnosis.</title><p><italic><tp:taxon-name>Hexanchorus mcdiarmidi</tp:taxon-name></italic> can be disinguished from all other <italic><tp:taxon-name>Hexanchorus</tp:taxon-name></italic> species in Venezuela by the presence of a greenish iridescent sheen on the dorsal setae (<xref ref-type="fig" rid="F11">Fig. 48</xref>), the narrow parameres, and pronotum with only a shallow postero-median impression (<xref ref-type="fig" rid="F11">Fig. 48</xref>).</p></tp:treatment-sec><tp:treatment-sec sec-type="Intraspecific variation"><title>Intraspecific variation.</title><p>This species varies slightly from black to dark brown in color, additionally, there may be slight variation in the greenish iridescence of the elytral setae. <italic><tp:taxon-name>Hexanchorus mcdiarmidi</tp:taxon-name></italic> has a purplish and orange iridescent sheen while submerged in alcohol (Short, pers. comm.). There is variation in size (2.9–3.4 mm TL) and slight differences in punctation among specimens.</p></tp:treatment-sec><tp:treatment-sec sec-type="Habitat and distribution"><title>Habitat and distribution.</title><p><italic><tp:taxon-name>Hexanchorus mcdiarmidi</tp:taxon-name></italic> is widespread in lower altitude (&lt;300 m elevation) streams throughout western Venezuela (<xref ref-type="fig" rid="F1">Fig. 4</xref>). They can be found in dense aggregations on water-splashed emergent rocks in small to medium sized swift-flowing streams and rivers with rocky substrate.</p></tp:treatment-sec><tp:treatment-sec sec-type="Associated species"><title>Associated species.</title><p>While no other species of <!--PageBreak--><italic><tp:taxon-name>Hexanchorus</tp:taxon-name></italic> were collected at the same localities as <italic><tp:taxon-name>Hexanchorus mcdiarmidi</tp:taxon-name></italic>, other laraines collected in the same habitats include <italic><tp:taxon-name>Disersus dasycolus</tp:taxon-name></italic>, <italic><tp:taxon-name>Phanocerus congener</tp:taxon-name></italic> and <italic><tp:taxon-name>Phanocerus clavicornis</tp:taxon-name></italic>, and <italic><tp:taxon-name>Pharceonus volcanus</tp:taxon-name></italic>. Other water beetles collected at the same sites include: <italic><tp:taxon-name>Anacaena</tp:taxon-name></italic> spp. and <italic><tp:taxon-name>Enochrus</tp:taxon-name></italic> spp. (<tp:taxon-name>Hydrophilidae</tp:taxon-name>).</p></tp:treatment-sec><tp:treatment-sec><!--Section generated to contain objects referenced in tp:taxon-treatment.--><fig id="F1" position="float" orientation="portrait"><label>Figures 1–4.</label><caption><p><bold>1</bold> Map of Venezuela, showing collection localities for <italic><tp:taxon-name>Disersus inca</tp:taxon-name></italic> (Triangle), <italic><tp:taxon-name>Disersus chibcha</tp:taxon-name></italic> (Circle), and <italic><tp:taxon-name>Potamophilops bostrychophallus</tp:taxon-name></italic> (Square) <bold>2</bold> <italic><tp:taxon-name>Disersus dasycolus</tp:taxon-name></italic> (White Circle), <italic><tp:taxon-name>Hypsilara royi</tp:taxon-name></italic> (White Triangle), <italic><tp:taxon-name>Roraima carinata</tp:taxon-name></italic> (White Square), <italic><tp:taxon-name>Hypsilara breweri</tp:taxon-name></italic> (Black square), <italic><tp:taxon-name>Hypsilara</tp:taxon-name></italic> sp. (Black Circle) <bold>3</bold> <italic><tp:taxon-name>Hexanchorus dentitibialis</tp:taxon-name></italic> (Circle), <italic><tp:taxon-name>Phanoceroides</tp:taxon-name></italic> sp. 1 (Triangle), <italic><tp:taxon-name>Hexanchorus homaeotarsoides</tp:taxon-name></italic> (Square) <bold>4</bold> <italic><tp:taxon-name>Hexanchorus falconensis</tp:taxon-name></italic> (White Square), <italic><tp:taxon-name>Hexanchorus mcdiarmidi</tp:taxon-name></italic> (White Circle), <italic><tp:taxon-name>Hexanchorus flintorum</tp:taxon-name></italic> (Black Circle), <italic><tp:taxon-name>Hexanchorus inflatus</tp:taxon-name></italic> (White Triangle).</p></caption><graphic xmlns:xlink="http://www.w3.org/1999/xlink" xlink:href="ZooKeys-329-049-g001.jpg" position="float" orientation="portrait" xlink:type="simple"/></fig><fig id="F11" position="float" orientation="portrait"><label>Figures 48–49.</label><caption><p><italic><tp:taxon-name>Hexanchorus mcdiarmidi</tp:taxon-name></italic>: <bold>48</bold> Dorsal habitus <bold>49</bold> Ventral habitus.</p></caption><graphic xmlns:xlink="http://www.w3.org/1999/xlink" xlink:href="ZooKeys-329-049-g011.jpg" position="float" orientation="portrait" xlink:type="simple"/></fig></tp:treatment-sec><ref-list><ref id="B22"><mixed-citation xmlns:xlink="http://www.w3.org/1999/xlink" xlink:type="simple"><person-group><name name-style="western"><surname>Spangler</surname><given-names>PJ</given-names></name><name name-style="western"><surname>Staines</surname><given-names>CL</given-names></name></person-group> (<year>2003</year>) <article-title>Three new species of <italic>Hexanchorus</italic> Sharp, 1882 (Coleoptera: Elmidae: Larainae) from South America.</article-title><source>Insecta Mundi</source><volume>17</volume>(<issue>1–2</issue>): <fpage>45</fpage>-<lpage>48</lpage>.</mixed-citation></ref></ref-list></tp:taxon-treatment>
