# Supplementary material for: A revision of the Larainae (Coleoptera, Elmidae) of Venezuela, with description of nine new species
Source: Zookeys. 2013 Sep 5;(329):33–91. doi: 10.3897/zookeys.329.4961 (PMC3800826; doi:10.3897/zookeys.329.4961)
Supplement: XML Treatment for Hypsilara [file zookeys.329.4961-treatment12.xml]

<!DOCTYPE tp:taxon-treatment
  PUBLIC "-//TaxonX//DTD Taxonomic Treatment Publishing DTD v0 20100105//EN" "tax-treatment-NSO.dtd">
<tp:taxon-treatment xmlns:tp="http://www.plazi.org/taxpub"><tp:treatment-meta><mixed-citation publication-type="journal"><person-group><name><surname>Maier</surname><given-names>Crystal A.</given-names></name></person-group><article-title>A revision of the Larainae (Coleoptera, Elmidae) of Venezuela, with description of nine new species</article-title><source>Zookeys</source><day>5</day><month>9</month><year>2013</year><volume>2013</volume><issue>329</issue><fpage>33</fpage><lpage>91</lpage><pub-id pub-id-type="doi">10.3897/zookeys.329.4961</pub-id></mixed-citation></tp:treatment-meta><tp:nomenclature><tp:taxon-name>
                            <tp:taxon-name-part taxon-name-part-type="genus">Hypsilara</tp:taxon-name-part>
                            <object-id xmlns:xlink="http://www.w3.org/1999/xlink" xlink:type="simple">http://species-id.net/wiki/Hypsilara</object-id>
                        </tp:taxon-name><tp:taxon-authority>Maier &amp; Spangler, 2011</tp:taxon-authority><xref ref-type="fig" rid="F1">Figs 2</xref><xref ref-type="fig" rid="F12">, 50, 51, 52, 53</xref></tp:nomenclature><tp:treatment-sec sec-type="Diagnosis"><title>Diagnosis.</title><p>This genus can be distinguished from all other laraine genera by its small size (ca. 4.5 mm), and the presence of a shallow, wide, V-shaped groove across apical third of the pronotum, which lacks strong gibbosities or protuberances (<xref ref-type="fig" rid="F12">Fig. 53</xref>).</p></tp:treatment-sec><tp:treatment-sec sec-type="Distribution"><title>Distribution.</title><p>Currently, <italic><tp:taxon-name>Hypsilara</tp:taxon-name></italic> is only known from near the base of Cerro de Neblina, Amazonas State and Gran Sabana, Venezuela (<xref ref-type="fig" rid="F1">Fig. 2</xref>).</p></tp:treatment-sec><tp:treatment-sec sec-type="Habitat"><title>Habitat.</title><p>From <xref ref-type="bibr" rid="B13">Maier and Spangler 2011</xref> “These are known a small, shallow brook about one to two meters wide and with occasional pools about one meter deep, with a substratum of sand, boulders, and bedrock. This small tributary originates on Cerro de la Neblina and feeds the Rio Baria, which drains most of the massif. The high water marks and polished boulders along the stream bed indicate that in times of heavy rainfall, the brook becomes scoured by flash flooding. Paratypes were collected from similar small streams at high elevations.</p><p>Water quality data obtained by using colorimetric analyses of the brook at the type-locality are as follows; pH: 4, hardness: 0, oxygen: 9 ppm. The air temperature was 21°C and the water temperature was 17°C when the analyses were made.”</p><!--PageBreak--><fig id="F12" position="float" orientation="portrait"><label>Figures 50–53.</label><caption><p><italic><tp:taxon-name>Hypsilara royi</tp:taxon-name></italic>: <bold>50</bold> Dorsal habitus <bold>51</bold> Ventral habitus <bold>52</bold> Lateral habitus <bold>53</bold> Pronotum, dorsal view. (Modified from <xref ref-type="bibr" rid="B13">Maier and Spangler 2011</xref>).</p></caption><graphic xmlns:xlink="http://www.w3.org/1999/xlink" xlink:href="ZooKeys-329-049-g012.jpg" position="float" orientation="portrait" xlink:type="simple"/></fig></tp:treatment-sec><tp:treatment-sec><!--Section generated to contain objects referenced in tp:taxon-treatment.--><fig id="F1" position="float" orientation="portrait"><label>Figures 1–4.</label><caption><p><bold>1</bold> Map of Venezuela, showing collection localities for <italic><tp:taxon-name>Disersus inca</tp:taxon-name></italic> (Triangle), <italic><tp:taxon-name>Disersus chibcha</tp:taxon-name></italic> (Circle), and <italic><tp:taxon-name>Potamophilops bostrychophallus</tp:taxon-name></italic> (Square) <bold>2</bold> <italic><tp:taxon-name>Disersus dasycolus</tp:taxon-name></italic> (White Circle), <italic><tp:taxon-name>Hypsilara royi</tp:taxon-name></italic> (White Triangle), <italic><tp:taxon-name>Roraima carinata</tp:taxon-name></italic> (White Square), <italic><tp:taxon-name>Hypsilara breweri</tp:taxon-name></italic> (Black square), <italic><tp:taxon-name>Hypsilara</tp:taxon-name></italic> sp. (Black Circle) <bold>3</bold> <italic><tp:taxon-name>Hexanchorus dentitibialis</tp:taxon-name></italic> (Circle), <italic><tp:taxon-name>Phanoceroides</tp:taxon-name></italic> sp. 1 (Triangle), <italic><tp:taxon-name>Hexanchorus homaeotarsoides</tp:taxon-name></italic> (Square) <bold>4</bold> <italic><tp:taxon-name>Hexanchorus falconensis</tp:taxon-name></italic> (White Square), <italic><tp:taxon-name>Hexanchorus mcdiarmidi</tp:taxon-name></italic> (White Circle), <italic><tp:taxon-name>Hexanchorus flintorum</tp:taxon-name></italic> (Black Circle), <italic><tp:taxon-name>Hexanchorus inflatus</tp:taxon-name></italic> (White Triangle).</p></caption><graphic xmlns:xlink="http://www.w3.org/1999/xlink" xlink:href="ZooKeys-329-049-g001.jpg" position="float" orientation="portrait" xlink:type="simple"/></fig></tp:treatment-sec><ref-list><ref id="B13"><mixed-citation xmlns:xlink="http://www.w3.org/1999/xlink" xlink:type="simple"><person-group><name name-style="western"><surname>Maier</surname><given-names>CA</given-names></name><name name-style="western"><surname>Spangler</surname><given-names>PJ</given-names></name></person-group> (<year>2011</year>) <article-title><italic>Hypsilara royi</italic> gen. n. and sp. n. (Coleoptera, Elmidae, Larainae) from Southern Venezuela, with a revised key to Larainae of the Western Hemisphere.</article-title><source>Zookeys</source><volume>116</volume>: <fpage>25</fpage>-<lpage>36</lpage>. doi: <ext-link ext-link-type="uri" xlink:href="http://dx.doi.org/10.3897/zookeys.116.1347" xlink:type="simple">10.3897/zookeys.116.1347</ext-link></mixed-citation></ref></ref-list></tp:taxon-treatment>
