# Supplementary material for: A revision of the Larainae (Coleoptera, Elmidae) of Venezuela, with description of nine new species
Source: Zookeys. 2013 Sep 5;(329):33–91. doi: 10.3897/zookeys.329.4961 (PMC3800826; doi:10.3897/zookeys.329.4961)
Supplement: XML Treatment for Hypsilara breweri [file zookeys.329.4961-treatment13.xml]

<!DOCTYPE tp:taxon-treatment
  PUBLIC "-//TaxonX//DTD Taxonomic Treatment Publishing DTD v0 20100105//EN" "tax-treatment-NSO.dtd">
<tp:taxon-treatment xmlns:tp="http://www.plazi.org/taxpub"><tp:treatment-meta><mixed-citation publication-type="journal"><person-group><name><surname>Maier</surname><given-names>Crystal A.</given-names></name></person-group><article-title>A revision of the Larainae (Coleoptera, Elmidae) of Venezuela, with description of nine new species</article-title><source>Zookeys</source><day>5</day><month>9</month><year>2013</year><volume>2013</volume><issue>329</issue><fpage>33</fpage><lpage>91</lpage><pub-id pub-id-type="doi">10.3897/zookeys.329.4961</pub-id></mixed-citation></tp:treatment-meta><tp:nomenclature><tp:taxon-name>
                            <tp:taxon-name-part taxon-name-part-type="genus">Hypsilara</tp:taxon-name-part>
                            <tp:taxon-name-part taxon-name-part-type="species">breweri</tp:taxon-name-part>
                            <object-id xmlns:xlink="http://www.w3.org/1999/xlink" xlink:type="simple">http://species-id.net/wiki/Hypsilara_breweri</object-id>
                        </tp:taxon-name><tp:taxon-authority>Čiampor et al., 2013</tp:taxon-authority><xref ref-type="fig" rid="F1">Fig. 2</xref><xref> (See figures 1–9 in Čiampor et al. 2013)</xref></tp:nomenclature><tp:treatment-sec><p>For complete species descriptions and genitalia illustrations, see <xref ref-type="bibr" rid="B3">Čiampor et al. 2013</xref>.</p></tp:treatment-sec><tp:treatment-sec sec-type="Diagnosis"><title>Diagnosis.</title><p>This species can be distinguished from all other species of <italic><tp:taxon-name>Hypsilara</tp:taxon-name></italic> by the unique adeagus, possessing the following characters: long phallobase (ca. 0.6x as long as median lobe) and short parameres (ca. 0.67x as long as median lobe) (<xref ref-type="bibr" rid="B3">Čiampor et al. 2013</xref>).</p><!--PageBreak--></tp:treatment-sec><tp:treatment-sec sec-type="Distribution"><title>Distribution and habitat.</title><p>This species is known only from the type locality at a small, tannic stream flowing in degraded forest at Sierra de Lema, Gran Sabana, Venezuela (<xref ref-type="fig" rid="F1">Fig. 2</xref>). The species was collected from submerged woody debris, roots, and leaf litter (<xref ref-type="bibr" rid="B3">Čiampor et al. 2013</xref>)</p></tp:treatment-sec><tp:treatment-sec sec-type="Notes"><title>Notes.</title><p>This species was described in a recent paper by <xref ref-type="bibr" rid="B3">Čiampor et al. (2013)</xref> and represents the second species described in the genus <italic><tp:taxon-name>Hypsilara</tp:taxon-name></italic>. A third species was also discovered at Auyán tepui, but not named, as it is known only from a single female (<xref ref-type="fig" rid="F1">Fig. 2</xref>). Additionally, based on analysis of the <italic>cox</italic> 1 gene, they found that this genus is likely to be closely related to <italic><tp:taxon-name>Phanoceroides</tp:taxon-name></italic>, an unusual laraine of north and central South America (<xref ref-type="bibr" rid="B3">Čiampor et al. 2013</xref>).</p></tp:treatment-sec><tp:treatment-sec><!--Section generated to contain objects referenced in tp:taxon-treatment.--><fig id="F1" position="float" orientation="portrait"><label>Figures 1–4.</label><caption><p><bold>1</bold> Map of Venezuela, showing collection localities for <italic><tp:taxon-name>Disersus inca</tp:taxon-name></italic> (Triangle), <italic><tp:taxon-name>Disersus chibcha</tp:taxon-name></italic> (Circle), and <italic><tp:taxon-name>Potamophilops bostrychophallus</tp:taxon-name></italic> (Square) <bold>2</bold> <italic><tp:taxon-name>Disersus dasycolus</tp:taxon-name></italic> (White Circle), <italic><tp:taxon-name>Hypsilara royi</tp:taxon-name></italic> (White Triangle), <italic><tp:taxon-name>Roraima carinata</tp:taxon-name></italic> (White Square), <italic><tp:taxon-name>Hypsilara breweri</tp:taxon-name></italic> (Black square), <italic><tp:taxon-name>Hypsilara</tp:taxon-name></italic> sp. (Black Circle) <bold>3</bold> <italic><tp:taxon-name>Hexanchorus dentitibialis</tp:taxon-name></italic> (Circle), <italic><tp:taxon-name>Phanoceroides</tp:taxon-name></italic> sp. 1 (Triangle), <italic><tp:taxon-name>Hexanchorus homaeotarsoides</tp:taxon-name></italic> (Square) <bold>4</bold> <italic><tp:taxon-name>Hexanchorus falconensis</tp:taxon-name></italic> (White Square), <italic><tp:taxon-name>Hexanchorus mcdiarmidi</tp:taxon-name></italic> (White Circle), <italic><tp:taxon-name>Hexanchorus flintorum</tp:taxon-name></italic> (Black Circle), <italic><tp:taxon-name>Hexanchorus inflatus</tp:taxon-name></italic> (White Triangle).</p></caption><graphic xmlns:xlink="http://www.w3.org/1999/xlink" xlink:href="ZooKeys-329-049-g001.jpg" position="float" orientation="portrait" xlink:type="simple"/></fig></tp:treatment-sec><ref-list><ref id="B3"><mixed-citation xmlns:xlink="http://www.w3.org/1999/xlink" xlink:type="simple"><person-group><name name-style="western"><surname>Čiampor</surname><given-names>F</given-names></name><name name-style="western"><surname>Laššová</surname><given-names>K</given-names></name><name name-style="western"><surname>Čiamporova-Zaťovičová</surname><given-names>Z</given-names></name></person-group> (<year>2013</year>) <article-title><italic>Hypsilara breweri</italic> n.sp. from Venezuela: description of new species with notes on the morphology and phylogenetic relationships of the genus (Coleoptera: Elmidae: Larainae).</article-title><source>Zootaxa</source><volume>3635</volume>(<issue>5</issue>): <fpage>591</fpage>-<lpage>597</lpage>. doi: <ext-link ext-link-type="uri" xlink:href="http://dx.doi.org/10.11646/zootaxa.3635.5.10" xlink:type="simple">10.11646/zootaxa.3635.5.10</ext-link></mixed-citation></ref></ref-list></tp:taxon-treatment>
