# Supplementary material for: A revision of the Larainae (Coleoptera, Elmidae) of Venezuela, with description of nine new species
Source: Zookeys. 2013 Sep 5;(329):33–91. doi: 10.3897/zookeys.329.4961 (PMC3800826; doi:10.3897/zookeys.329.4961)
Supplement: XML Treatment for Hypsilara royi [file zookeys.329.4961-treatment14.xml]

<!DOCTYPE tp:taxon-treatment
  PUBLIC "-//TaxonX//DTD Taxonomic Treatment Publishing DTD v0 20100105//EN" "tax-treatment-NSO.dtd">
<tp:taxon-treatment xmlns:tp="http://www.plazi.org/taxpub"><tp:treatment-meta><mixed-citation publication-type="journal"><person-group><name><surname>Maier</surname><given-names>Crystal A.</given-names></name></person-group><article-title>A revision of the Larainae (Coleoptera, Elmidae) of Venezuela, with description of nine new species</article-title><source>Zookeys</source><day>5</day><month>9</month><year>2013</year><volume>2013</volume><issue>329</issue><fpage>33</fpage><lpage>91</lpage><pub-id pub-id-type="doi">10.3897/zookeys.329.4961</pub-id></mixed-citation></tp:treatment-meta><tp:nomenclature><tp:taxon-name>
                            <tp:taxon-name-part taxon-name-part-type="genus">Hypsilara</tp:taxon-name-part>
                            <tp:taxon-name-part taxon-name-part-type="species">royi</tp:taxon-name-part>
                            <object-id xmlns:xlink="http://www.w3.org/1999/xlink" xlink:type="simple">http://species-id.net/wiki/Hypsilara_royi</object-id>
                        </tp:taxon-name><tp:taxon-authority>Maier &amp; Spangler, 2011</tp:taxon-authority><xref ref-type="fig" rid="F1">Figs 2</xref><xref ref-type="fig" rid="F12">, 50, 51, 52, 53</xref></tp:nomenclature><tp:treatment-sec><p>See <xref ref-type="bibr" rid="B13">Maier and Spangler 2011</xref> for complete description and genitalia illustrations.</p></tp:treatment-sec><tp:treatment-sec sec-type="Type material examined"><title>Type material examined.</title><p>“VENEZUELA: T. F. AMAZ. [Amazonas State]; Cerro de la Neblina; Camp XI 1450 m; <named-content xmlns:xlink="http://www.w3.org/1999/xlink" content-type="dwc:verbatimCoordinates" xlink:type="simple">00°52'N, 65°58'W</named-content>” “at stream; 26–27 February 5 l985; P. J. and P. M. Spangler, R. A. Faitoute; collector”. (1 Holotype MIZA, 15 Paratypes). “VENEZUELA: T. F. AMAZ.; Cerro de la Neblina; Camp X, <named-content xmlns:xlink="http://www.w3.org/1999/xlink" content-type="dwc:verbatimCoordinates" xlink:type="simple">00°54'N, 60°2'W</named-content>, 1690m, 12–13 February l985, W. Steiner” (16 paratypes). “VENEZ., T.F.A. [Amazonas State];C.d.l. [Cerro de la] Neblina; Base camp; 26–31 Jan. 1985; Flite [sic] intercept Pan; Trap” (1 paratype). “VENEZUELA: T. F. AMAZ. [Amazonas State]; Cerro de la Neblina; Camp X, 1690m; <named-content xmlns:xlink="http://www.w3.org/1999/xlink" content-type="dwc:verbatimCoordinates" xlink:type="simple">00°54'N, 60°2'W</named-content>; 12 February l985” “Small sunlit stream; leaf packs in falls; between boulders; W. E. Steiner; collector” (3 paratypes).</p></tp:treatment-sec><tp:treatment-sec sec-type="Diagnosis"><title>Diagnosis.</title><p>This species can be distinguished from all other described laraines by the following combination of characters: small size (ca. 4.5 mm), the presence of a shallow, wide, V-shaped groove across apical third of the pronotum (<xref ref-type="fig" rid="F12">Fig. 53</xref>), and pronotum 1.3 mm long, and 1.5 mm wide, with posterolateral angles obtuse.</p></tp:treatment-sec><tp:treatment-sec sec-type="Intraspecific variation"><title>Intraspecific variation.</title><p>This species exhibits only minor variations in length, which ranges from 4.2 to 4.5 mm, and varies from a medium brown to light brown in color. Additionally, the parameres can be straight to slightly curved.</p></tp:treatment-sec><tp:treatment-sec sec-type="Distribution"><title>Distribution and habitat.</title><p>This species is known only from the type locality at Cerro de Neblina, Amazonas State, Venezuela (<xref ref-type="fig" rid="F1">Fig. 2</xref>), see genus description for detailed habitat information.</p></tp:treatment-sec><tp:treatment-sec sec-type="Associated species"><title>Associated species.</title><p>The Cerro de Neblina endemic species <italic><tp:taxon-name>Neblinagena prima</tp:taxon-name></italic> was the only laraine elmid species collected in association with <italic><tp:taxon-name>Hypsilara royi</tp:taxon-name></italic>.</p></tp:treatment-sec><tp:treatment-sec><!--Section generated to contain objects referenced in tp:taxon-treatment.--><fig id="F1" position="float" orientation="portrait"><label>Figures 1–4.</label><caption><p><bold>1</bold> Map of Venezuela, showing collection localities for <italic><tp:taxon-name>Disersus inca</tp:taxon-name></italic> (Triangle), <italic><tp:taxon-name>Disersus chibcha</tp:taxon-name></italic> (Circle), and <italic><tp:taxon-name>Potamophilops bostrychophallus</tp:taxon-name></italic> (Square) <bold>2</bold> <italic><tp:taxon-name>Disersus dasycolus</tp:taxon-name></italic> (White Circle), <italic><tp:taxon-name>Hypsilara royi</tp:taxon-name></italic> (White Triangle), <italic><tp:taxon-name>Roraima carinata</tp:taxon-name></italic> (White Square), <italic><tp:taxon-name>Hypsilara breweri</tp:taxon-name></italic> (Black square), <italic><tp:taxon-name>Hypsilara</tp:taxon-name></italic> sp. (Black Circle) <bold>3</bold> <italic><tp:taxon-name>Hexanchorus dentitibialis</tp:taxon-name></italic> (Circle), <italic><tp:taxon-name>Phanoceroides</tp:taxon-name></italic> sp. 1 (Triangle), <italic><tp:taxon-name>Hexanchorus homaeotarsoides</tp:taxon-name></italic> (Square) <bold>4</bold> <italic><tp:taxon-name>Hexanchorus falconensis</tp:taxon-name></italic> (White Square), <italic><tp:taxon-name>Hexanchorus mcdiarmidi</tp:taxon-name></italic> (White Circle), <italic><tp:taxon-name>Hexanchorus flintorum</tp:taxon-name></italic> (Black Circle), <italic><tp:taxon-name>Hexanchorus inflatus</tp:taxon-name></italic> (White Triangle).</p></caption><graphic xmlns:xlink="http://www.w3.org/1999/xlink" xlink:href="ZooKeys-329-049-g001.jpg" position="float" orientation="portrait" xlink:type="simple"/></fig><fig id="F12" position="float" orientation="portrait"><label>Figures 50–53.</label><caption><p><italic><tp:taxon-name>Hypsilara royi</tp:taxon-name></italic>: <bold>50</bold> Dorsal habitus <bold>51</bold> Ventral habitus <bold>52</bold> Lateral habitus <bold>53</bold> Pronotum, dorsal view. (Modified from <xref ref-type="bibr" rid="B13">Maier and Spangler 2011</xref>).</p></caption><graphic xmlns:xlink="http://www.w3.org/1999/xlink" xlink:href="ZooKeys-329-049-g012.jpg" position="float" orientation="portrait" xlink:type="simple"/></fig></tp:treatment-sec><ref-list><ref id="B13"><mixed-citation xmlns:xlink="http://www.w3.org/1999/xlink" xlink:type="simple"><person-group><name name-style="western"><surname>Maier</surname><given-names>CA</given-names></name><name name-style="western"><surname>Spangler</surname><given-names>PJ</given-names></name></person-group> (<year>2011</year>) <article-title><italic>Hypsilara royi</italic> gen. n. and sp. n. (Coleoptera, Elmidae, Larainae) from Southern Venezuela, with a revised key to Larainae of the Western Hemisphere.</article-title><source>Zookeys</source><volume>116</volume>: <fpage>25</fpage>-<lpage>36</lpage>. doi: <ext-link ext-link-type="uri" xlink:href="http://dx.doi.org/10.3897/zookeys.116.1347" xlink:type="simple">10.3897/zookeys.116.1347</ext-link></mixed-citation></ref></ref-list></tp:taxon-treatment>
