# Supplementary material for: A revision of the Larainae (Coleoptera, Elmidae) of Venezuela, with description of nine new species
Source: Zookeys. 2013 Sep 5;(329):33–91. doi: 10.3897/zookeys.329.4961 (PMC3800826; doi:10.3897/zookeys.329.4961)
Supplement: XML Treatment for Neblinagena [file zookeys.329.4961-treatment15.xml]

<!DOCTYPE tp:taxon-treatment
  PUBLIC "-//TaxonX//DTD Taxonomic Treatment Publishing DTD v0 20100105//EN" "tax-treatment-NSO.dtd">
<tp:taxon-treatment xmlns:tp="http://www.plazi.org/taxpub"><tp:treatment-meta><mixed-citation publication-type="journal"><person-group><name><surname>Maier</surname><given-names>Crystal A.</given-names></name></person-group><article-title>A revision of the Larainae (Coleoptera, Elmidae) of Venezuela, with description of nine new species</article-title><source>Zookeys</source><day>5</day><month>9</month><year>2013</year><volume>2013</volume><issue>329</issue><fpage>33</fpage><lpage>91</lpage><pub-id pub-id-type="doi">10.3897/zookeys.329.4961</pub-id></mixed-citation></tp:treatment-meta><tp:nomenclature><tp:taxon-name>
                            <tp:taxon-name-part taxon-name-part-type="genus">Neblinagena</tp:taxon-name-part>
                            <object-id xmlns:xlink="http://www.w3.org/1999/xlink" xlink:type="simple">http://species-id.net/wiki/Neblinagena</object-id>
                        </tp:taxon-name><tp:taxon-authority>Spangler, 1985</tp:taxon-authority><!--PageBreak--><xref ref-type="fig" rid="F2">Figs 5</xref><xref ref-type="fig" rid="F13">, 54, 55, 56, 57</xref><xref ref-type="fig" rid="F14">, 58, 59, 60, 61</xref></tp:nomenclature><tp:treatment-sec sec-type="Diagnosis"><title>Diagnosis.</title><p><italic><tp:taxon-name>Neblinagena</tp:taxon-name></italic> can be distinguished from all other laraine genera by its large size (5.5–6.6 mm), slender body form (<xref ref-type="fig" rid="F13">Fig. 54</xref>), dark color, and distinctive pronotum with a lateral longitudinal carina or arcuate-sinuate groove on basal third and two short, converging, prescutellar carinae, each with a deep pit laterally (<xref ref-type="fig" rid="F13">Figs 57</xref> and <xref ref-type="fig" rid="F14">61</xref>).</p></tp:treatment-sec><tp:treatment-sec sec-type="Distribution"><title>Distribution.</title><p><italic><tp:taxon-name>Neblinagena</tp:taxon-name></italic> species are endemic to the Guiana Shield region in eastern Venezuela, though presumably they also occur across the borders in Guyana and Brazil (<xref ref-type="fig" rid="F2">Fig. 5</xref>).</p></tp:treatment-sec><tp:treatment-sec sec-type="Habitat"><title>Habitat.</title><p>Based on the collecting events of specimens examined, <italic><tp:taxon-name>Neblinagena</tp:taxon-name></italic> spp. seem to prefer small, high elevation streams (&gt;400m elevation), with rocks and forested cover. They have been found in leaf packs and clinging to rocks in the water flow. Their habits are most likely extremely similar to those of <italic><tp:taxon-name>Disersus</tp:taxon-name></italic> spp. and <italic><tp:taxon-name>Hexanchorus</tp:taxon-name></italic> spp.</p><!--PageBreak--><fig id="F13" position="float" orientation="portrait"><label>Figures 54–57.</label><caption><p><italic><tp:taxon-name>Neblinagena doylei</tp:taxon-name></italic>: <bold>54</bold> Dorsal habitus <bold>55</bold> Ventral habitus <bold>56</bold> Lateral habitus <bold>57</bold> Pronotum, dorsal view.</p></caption><graphic xmlns:xlink="http://www.w3.org/1999/xlink" xlink:href="ZooKeys-329-049-g013.jpg" position="float" orientation="portrait" xlink:type="simple"/></fig><fig id="F14" position="float" orientation="portrait"><label>Figures 58–61.</label><caption><p><italic><tp:taxon-name>Neblinagena prima</tp:taxon-name></italic>: <bold>58</bold> Dorsal habitus <bold>59</bold> Ventral habitus <bold>60</bold> Lateral habitus <bold>61</bold> Pronotum, dorsal view.</p></caption><graphic xmlns:xlink="http://www.w3.org/1999/xlink" xlink:href="ZooKeys-329-049-g014.jpg" position="float" orientation="portrait" xlink:type="simple"/></fig></tp:treatment-sec><tp:treatment-sec><!--Section generated to contain objects referenced in tp:taxon-treatment.--><fig id="F2" position="float" orientation="portrait"><label>Figures 5–8.</label><caption><p><bold>5</bold> Map of Venezuela, showing collection localities for <italic><tp:taxon-name>Pharceonus volcanus</tp:taxon-name></italic> (White Triangle), <italic><tp:taxon-name>Pharceonus grandis</tp:taxon-name></italic> (White Circle), <italic><tp:taxon-name>Neblinagena prima</tp:taxon-name></italic> (White Square), and <italic><tp:taxon-name>Neblinagena doylei</tp:taxon-name></italic> (Black Circle) <bold>6</bold> <italic><tp:taxon-name>Phanocerus clavicornis</tp:taxon-name></italic> (Black Circle) <bold>7</bold> <italic><tp:taxon-name>Phanocerus congener</tp:taxon-name></italic> (White Circle) <bold>8</bold> <italic><tp:taxon-name>Phanocerus rufus</tp:taxon-name></italic> (Black Circle), <italic><tp:taxon-name>Pharceonus ariasi</tp:taxon-name></italic> (Black Square).</p></caption><graphic xmlns:xlink="http://www.w3.org/1999/xlink" xlink:href="ZooKeys-329-049-g002.jpg" position="float" orientation="portrait" xlink:type="simple"/></fig></tp:treatment-sec></tp:taxon-treatment>
