# Supplementary material for: A revision of the Larainae (Coleoptera, Elmidae) of Venezuela, with description of nine new species
Source: Zookeys. 2013 Sep 5;(329):33–91. doi: 10.3897/zookeys.329.4961 (PMC3800826; doi:10.3897/zookeys.329.4961)
Supplement: XML Treatment for Nebilinagena doylei [file zookeys.329.4961-treatment16.xml]

<!DOCTYPE tp:taxon-treatment
  PUBLIC "-//TaxonX//DTD Taxonomic Treatment Publishing DTD v0 20100105//EN" "tax-treatment-NSO.dtd">
<tp:taxon-treatment xmlns:tp="http://www.plazi.org/taxpub"><tp:treatment-meta><mixed-citation publication-type="journal"><person-group><name><surname>Maier</surname><given-names>Crystal A.</given-names></name></person-group><article-title>A revision of the Larainae (Coleoptera, Elmidae) of Venezuela, with description of nine new species</article-title><source>Zookeys</source><day>5</day><month>9</month><year>2013</year><volume>2013</volume><issue>329</issue><fpage>33</fpage><lpage>91</lpage><pub-id pub-id-type="doi">10.3897/zookeys.329.4961</pub-id></mixed-citation></tp:treatment-meta><tp:nomenclature><tp:taxon-name>
                            <tp:taxon-name-part taxon-name-part-type="genus">Nebilinagena</tp:taxon-name-part>
                            <tp:taxon-name-part taxon-name-part-type="species">doylei</tp:taxon-name-part>
                            <object-id xmlns:xlink="http://www.w3.org/1999/xlink" xlink:type="simple">http://species-id.net/wiki/Nebilinagena_doylei</object-id>
                        </tp:taxon-name><tp:taxon-authority>Kodada &amp; Jäch, 1999</tp:taxon-authority><xref ref-type="fig" rid="F2">Figs 5</xref><xref ref-type="fig" rid="F13">, 54, 55, 56, 57</xref></tp:nomenclature><tp:treatment-sec><p>For complete species descriptions and genitalia illustrations, see <xref ref-type="bibr" rid="B11">Kodada and Jäch 1999</xref>.</p></tp:treatment-sec><tp:treatment-sec sec-type="Material examined"><title>Material examined.</title><p><bold>VENEZUELA: Bolívar State:</bold> “SE-Venezuela, Bolívar State; Quebrada Wiwiparu, the stream; near Paratepui village, which; crosses the tourist pathway to Mt.” “Roraima, ca. 1000m a.s.l.; 31 Jan 1999; T. Derka &amp; R. Reilmaier, lgt.” (1 Holotype NMW). “VENEZUELA: Bolívar State; <named-content xmlns:xlink="http://www.w3.org/1999/xlink" content-type="dwc:verbatimCoordinates" xlink:type="simple">6°5'14.1"N, 61°23'55.8"W</named-content> 400m; Piedra de la Virgen, 31.vii.2008; leg. A. Short, M. Garcia, L. Joly; AS-08-056, small forest stream” (4 specimens SEMC). “VENEZUELA: Bolívar State; <named-content xmlns:xlink="http://www.w3.org/1999/xlink" content-type="dwc:verbatimCoordinates" xlink:type="simple">6°1'38"N, 61°23'41.1"W</named-content>, 690m; Along La Escalera; 31.vii.2008; leg. A. Short, M. Garcia, L. Joly; AS-08-059; rocky stream” (4 specimens SEMC). “VENEZUELA: Bolívar State; <named-content xmlns:xlink="http://www.w3.org/1999/xlink" content-type="dwc:verbatimCoordinates" xlink:type="simple">06°04'54.7"N, 61°23'52.7"W</named-content>, 509 m; Along La Escalera, Highway 10; 14.vii.2010; leg. Short, Tellez, &amp; Arias; VZ10-0714-01C” (2 specimens SEMC – frozen tissue collection) “VENEZUELA: Bolívar; Municipio Gran Sabana; El Pauji. 25/IV/2004 al 02/V/2004 J. Camacho; J. Perozo, Col.” “<named-content xmlns:xlink="http://www.w3.org/1999/xlink" content-type="dwc:verbatimCoordinates" xlink:type="simple">04°28'66"N, 61°35'38"W</named-content>; 880msnm.” (9 specimens MALUZ). “Loc. VEN-16-2010, canyon; of the Rio Yuruen above; Uruyen village, Venezuela; Bolivar Province” “NP Canaima, <named-content xmlns:xlink="http://www.w3.org/1999/xlink" content-type="dwc:verbatimCoordinates" xlink:type="simple">5°42'26.0"N; 62°28'13.7"W</named-content>, alt. 658m; a.s.l. 16.i.2010; leg. T. Derka &amp; M. Svitok (11 specimens CKB).</p></tp:treatment-sec><tp:treatment-sec sec-type="Diagnosis"><title>Diagnosis.</title><p><italic><tp:taxon-name>Neblinagena doylei</tp:taxon-name></italic> can be distinguished from <italic><tp:taxon-name>Neblinagena prima</tp:taxon-name></italic> by its range, which does not overlap with the range of the latter. Additionally, in <italic><tp:taxon-name>Neblinagena doylei</tp:taxon-name></italic> the pronotal longitudinal carinae are entire and the oblique furrow of the pronotum forms a 30° angle relative to the median longitudinal furrow (<xref ref-type="fig" rid="F13">Fig. 57</xref>), whereas in <italic><tp:taxon-name>Neblinagena prima</tp:taxon-name></italic> the pronotal lateral carinae are obscured anteriorly and the oblique furrows form a 45° angle relative to the median longitudinal furrow (<xref ref-type="fig" rid="F14">Fig. 61</xref>). <italic><tp:taxon-name>Neblinagena doylei</tp:taxon-name></italic> is also slightly larger than its congener.</p></tp:treatment-sec><tp:treatment-sec sec-type="Intraspecific variation"><title>Intraspecific variation.</title><p>This species varies slightly in size (5.5–6.6 mm) and in coloration – from dark brown to black.</p></tp:treatment-sec><tp:treatment-sec sec-type="Distribution"><title>Distribution and habitat.</title><p><italic><tp:taxon-name>Neblinagena doylei</tp:taxon-name></italic> can be found throughout the eastern part of Venezuela, in and around the Gran Sabana, in Bolívar and Amazonas States (<xref ref-type="fig" rid="F2">Fig. 5</xref>). Specimens have been collected on flat, waterslide-like rocks in the La Escalera region.</p></tp:treatment-sec><tp:treatment-sec sec-type="Associated species"><title>Associated species.</title><p>This species is associated the Mount Roraima endemic species <italic><tp:taxon-name>Roraima carinata</tp:taxon-name></italic>. Other aquatic beetles collected at the same localities include: <italic><tp:taxon-name>Notionotus</tp:taxon-name></italic> spp., <italic><tp:taxon-name>Oocyclus</tp:taxon-name></italic> spp. (<tp:taxon-name>Hydrophilidae</tp:taxon-name>), and <italic><tp:taxon-name>Macrelmis</tp:taxon-name></italic> spp. (<tp:taxon-name>Elmidae</tp:taxon-name>: <tp:taxon-name>Elminae</tp:taxon-name>).</p></tp:treatment-sec><tp:treatment-sec><!--Section generated to contain objects referenced in tp:taxon-treatment.--><fig id="F2" position="float" orientation="portrait"><label>Figures 5–8.</label><caption><p><bold>5</bold> Map of Venezuela, showing collection localities for <italic><tp:taxon-name>Pharceonus volcanus</tp:taxon-name></italic> (White Triangle), <italic><tp:taxon-name>Pharceonus grandis</tp:taxon-name></italic> (White Circle), <italic><tp:taxon-name>Neblinagena prima</tp:taxon-name></italic> (White Square), and <italic><tp:taxon-name>Neblinagena doylei</tp:taxon-name></italic> (Black Circle) <bold>6</bold> <italic><tp:taxon-name>Phanocerus clavicornis</tp:taxon-name></italic> (Black Circle) <bold>7</bold> <italic><tp:taxon-name>Phanocerus congener</tp:taxon-name></italic> (White Circle) <bold>8</bold> <italic><tp:taxon-name>Phanocerus rufus</tp:taxon-name></italic> (Black Circle), <italic><tp:taxon-name>Pharceonus ariasi</tp:taxon-name></italic> (Black Square).</p></caption><graphic xmlns:xlink="http://www.w3.org/1999/xlink" xlink:href="ZooKeys-329-049-g002.jpg" position="float" orientation="portrait" xlink:type="simple"/></fig><fig id="F13" position="float" orientation="portrait"><label>Figures 54–57.</label><caption><p><italic><tp:taxon-name>Neblinagena doylei</tp:taxon-name></italic>: <bold>54</bold> Dorsal habitus <bold>55</bold> Ventral habitus <bold>56</bold> Lateral habitus <bold>57</bold> Pronotum, dorsal view.</p></caption><graphic xmlns:xlink="http://www.w3.org/1999/xlink" xlink:href="ZooKeys-329-049-g013.jpg" position="float" orientation="portrait" xlink:type="simple"/></fig><fig id="F14" position="float" orientation="portrait"><label>Figures 58–61.</label><caption><p><italic><tp:taxon-name>Neblinagena prima</tp:taxon-name></italic>: <bold>58</bold> Dorsal habitus <bold>59</bold> Ventral habitus <bold>60</bold> Lateral habitus <bold>61</bold> Pronotum, dorsal view.</p></caption><graphic xmlns:xlink="http://www.w3.org/1999/xlink" xlink:href="ZooKeys-329-049-g014.jpg" position="float" orientation="portrait" xlink:type="simple"/></fig></tp:treatment-sec><ref-list><ref id="B11"><mixed-citation xmlns:xlink="http://www.w3.org/1999/xlink" xlink:type="simple"><person-group><name name-style="western"><surname>Kodada</surname><given-names>J</given-names></name><name name-style="western"><surname>Jäch</surname><given-names>MA</given-names></name></person-group> (<year>1999</year>) <article-title><italic>Roraima carinata</italic> gen. <italic>et</italic> sp. nov. and <italic>Neblinagena doylei</italic> sp. nov., two Larainae from Mount Roraima, Venezuela (Coleoptera: Elmidae).</article-title><source>Entomological Problems</source><volume>30</volume>(<issue>1</issue>): <fpage>13</fpage>-<lpage>30</lpage>.</mixed-citation></ref></ref-list></tp:taxon-treatment>
