# Supplementary material for: A revision of the Larainae (Coleoptera, Elmidae) of Venezuela, with description of nine new species
Source: Zookeys. 2013 Sep 5;(329):33–91. doi: 10.3897/zookeys.329.4961 (PMC3800826; doi:10.3897/zookeys.329.4961)
Supplement: XML Treatment for Neblinagena prima [file zookeys.329.4961-treatment17.xml]

<!DOCTYPE tp:taxon-treatment
  PUBLIC "-//TaxonX//DTD Taxonomic Treatment Publishing DTD v0 20100105//EN" "tax-treatment-NSO.dtd">
<tp:taxon-treatment xmlns:tp="http://www.plazi.org/taxpub"><tp:treatment-meta><mixed-citation publication-type="journal"><person-group><name><surname>Maier</surname><given-names>Crystal A.</given-names></name></person-group><article-title>A revision of the Larainae (Coleoptera, Elmidae) of Venezuela, with description of nine new species</article-title><source>Zookeys</source><day>5</day><month>9</month><year>2013</year><volume>2013</volume><issue>329</issue><fpage>33</fpage><lpage>91</lpage><pub-id pub-id-type="doi">10.3897/zookeys.329.4961</pub-id></mixed-citation></tp:treatment-meta><tp:nomenclature><tp:taxon-name>
                            <tp:taxon-name-part taxon-name-part-type="genus">Neblinagena</tp:taxon-name-part>
                            <tp:taxon-name-part taxon-name-part-type="species">prima</tp:taxon-name-part>
                            <object-id xmlns:xlink="http://www.w3.org/1999/xlink" xlink:type="simple">http://species-id.net/wiki/Neblinagena_prima</object-id>
                        </tp:taxon-name><tp:taxon-authority>Spangler, 1985</tp:taxon-authority><xref ref-type="fig" rid="F2">Figs 5</xref><xref ref-type="fig" rid="F14">, 58, 59, 60, 61</xref></tp:nomenclature><tp:treatment-sec><p>For complete species description and genitalia illustrations see <xref ref-type="bibr" rid="B19">Spangler 1985</xref>.</p></tp:treatment-sec><!--PageBreak--><tp:treatment-sec sec-type="Material examined"><title>Material examined.</title><p><bold>VENEZUELA: Amazonas State:</bold>“VENEZUELA, T.F.Amaz. [Amazonas State]; Cerro de la Neblina; Camp X, 1690m; <named-content xmlns:xlink="http://www.w3.org/1999/xlink" content-type="dwc:verbatimCoordinates" xlink:type="simple">0°54'N, 60°2'W</named-content>; 12 February 1985” “Small sunlit stream; on rock surface in; falls between boulders; W.E. Steiner; collector” (1 paratype USNM). “VENEZUELA, T.F.Amaz. [Amazonas State]; Cerro de la Neblina; Camp XI, 1450m; <named-content xmlns:xlink="http://www.w3.org/1999/xlink" content-type="dwc:verbatimCoordinates" xlink:type="simple">0°52'N, 65°58'W</named-content>; 25–28 February 1985” “From leaf packs in; small rapid stream; P.J. &amp; P.M. Spangler; &amp; R.A. Faitoute; Seine of rapids in; small mountain stream” (1 holotype USNM, 1 paratype USNM). <!--PageBreak-->“Venezuela T.F. [Amazonas State]; Amazonas 600m; 18–24-X-1987” “Talud Cerro; Aracamuni; <named-content xmlns:xlink="http://www.w3.org/1999/xlink" content-type="dwc:verbatimCoordinates" xlink:type="simple">1°29'N, 65°38'W</named-content>” “Ex. Terramar” (1 specimen MIZA).</p></tp:treatment-sec><tp:treatment-sec sec-type="Diagnosis"><title>Diagnosis.</title><p><italic><tp:taxon-name>Neblinagena prima</tp:taxon-name></italic> can be distinguished from <italic><tp:taxon-name>Neblinagena doylei</tp:taxon-name></italic> by its range, which does not overlap with the range of the latter. Additionally, the pronotal lateral carinae of <italic><tp:taxon-name>Neblinagena prima</tp:taxon-name></italic> are obscured anteriorly and the oblique furrows form a 45° angle relative to the median longitudinal furrow (<xref ref-type="fig" rid="F14">Fig. 61</xref>), whereas in <italic><tp:taxon-name>Neblinagena doylei</tp:taxon-name></italic> the pronotal longitudinal carinae are entire and the oblique furrow of the pronotum forms a 30° angle relative to the median longitudinal furrow (<xref ref-type="fig" rid="F13">Fig. 57</xref>).</p></tp:treatment-sec><tp:treatment-sec sec-type="Intraspecific variation"><title>Intraspecific variation.</title><p>This species varies slightly in size (6.0–6.3mm) and in coloration – from dark brown to black.</p></tp:treatment-sec><tp:treatment-sec sec-type="Habitat and distribution"><title>Habitat and distribution.</title><p>This species appears to be endemic to Cerro de Neblina, and is restricted to the highlands, unlike its congener, <italic><tp:taxon-name>Neblinagena doylei</tp:taxon-name></italic>, which is widespread in lower areas (&lt;1000m) of Bolivar State, Venezuela (<xref ref-type="fig" rid="F2">Fig. 5</xref>). <italic><tp:taxon-name>Neblinagena prima</tp:taxon-name></italic> was collected in leaf packs and between boulders in small mountain streams on Cerro de Neblina (<xref ref-type="bibr" rid="B19">Spangler 1985</xref>).</p></tp:treatment-sec><tp:treatment-sec sec-type="Associated species"><title>Associated species.</title><p>This species is associated with the other, highly unusual, Cerro de Neblina endemic, <italic><tp:taxon-name>Hypsilara royi</tp:taxon-name></italic>, and was collected in the same habitats.</p></tp:treatment-sec><tp:treatment-sec><!--Section generated to contain objects referenced in tp:taxon-treatment.--><fig id="F2" position="float" orientation="portrait"><label>Figures 5–8.</label><caption><p><bold>5</bold> Map of Venezuela, showing collection localities for <italic><tp:taxon-name>Pharceonus volcanus</tp:taxon-name></italic> (White Triangle), <italic><tp:taxon-name>Pharceonus grandis</tp:taxon-name></italic> (White Circle), <italic><tp:taxon-name>Neblinagena prima</tp:taxon-name></italic> (White Square), and <italic><tp:taxon-name>Neblinagena doylei</tp:taxon-name></italic> (Black Circle) <bold>6</bold> <italic><tp:taxon-name>Phanocerus clavicornis</tp:taxon-name></italic> (Black Circle) <bold>7</bold> <italic><tp:taxon-name>Phanocerus congener</tp:taxon-name></italic> (White Circle) <bold>8</bold> <italic><tp:taxon-name>Phanocerus rufus</tp:taxon-name></italic> (Black Circle), <italic><tp:taxon-name>Pharceonus ariasi</tp:taxon-name></italic> (Black Square).</p></caption><graphic xmlns:xlink="http://www.w3.org/1999/xlink" xlink:href="ZooKeys-329-049-g002.jpg" position="float" orientation="portrait" xlink:type="simple"/></fig><fig id="F14" position="float" orientation="portrait"><label>Figures 58–61.</label><caption><p><italic><tp:taxon-name>Neblinagena prima</tp:taxon-name></italic>: <bold>58</bold> Dorsal habitus <bold>59</bold> Ventral habitus <bold>60</bold> Lateral habitus <bold>61</bold> Pronotum, dorsal view.</p></caption><graphic xmlns:xlink="http://www.w3.org/1999/xlink" xlink:href="ZooKeys-329-049-g014.jpg" position="float" orientation="portrait" xlink:type="simple"/></fig><fig id="F13" position="float" orientation="portrait"><label>Figures 54–57.</label><caption><p><italic><tp:taxon-name>Neblinagena doylei</tp:taxon-name></italic>: <bold>54</bold> Dorsal habitus <bold>55</bold> Ventral habitus <bold>56</bold> Lateral habitus <bold>57</bold> Pronotum, dorsal view.</p></caption><graphic xmlns:xlink="http://www.w3.org/1999/xlink" xlink:href="ZooKeys-329-049-g013.jpg" position="float" orientation="portrait" xlink:type="simple"/></fig></tp:treatment-sec><ref-list><ref id="B19"><mixed-citation xmlns:xlink="http://www.w3.org/1999/xlink" xlink:type="simple"><person-group><name name-style="western"><surname>Spangler</surname><given-names>PJ</given-names></name></person-group> (<year>1985</year>) <article-title>A new genus and species of riffle beetle, <italic>Neblinagena prima</italic>, from the Venezuelan tepui, Cerro de la Neblina (Coleoptera, Elmidae, Larainae).</article-title><source>Proceedings of the Entomological Society of Washington</source><volume>87</volume>(<issue>3</issue>): <fpage>538</fpage>–<lpage>544</lpage>.</mixed-citation></ref></ref-list></tp:taxon-treatment>
