# Supplementary material for: A revision of the Larainae (Coleoptera, Elmidae) of Venezuela, with description of nine new species
Source: Zookeys. 2013 Sep 5;(329):33–91. doi: 10.3897/zookeys.329.4961 (PMC3800826; doi:10.3897/zookeys.329.4961)
Supplement: XML Treatment for Phanoceroides [file zookeys.329.4961-treatment18.xml]

<!DOCTYPE tp:taxon-treatment
  PUBLIC "-//TaxonX//DTD Taxonomic Treatment Publishing DTD v0 20100105//EN" "tax-treatment-NSO.dtd">
<tp:taxon-treatment xmlns:tp="http://www.plazi.org/taxpub"><tp:treatment-meta><mixed-citation publication-type="journal"><person-group><name><surname>Maier</surname><given-names>Crystal A.</given-names></name></person-group><article-title>A revision of the Larainae (Coleoptera, Elmidae) of Venezuela, with description of nine new species</article-title><source>Zookeys</source><day>5</day><month>9</month><year>2013</year><volume>2013</volume><issue>329</issue><fpage>33</fpage><lpage>91</lpage><pub-id pub-id-type="doi">10.3897/zookeys.329.4961</pub-id></mixed-citation></tp:treatment-meta><tp:nomenclature><tp:taxon-name>
                            <tp:taxon-name-part taxon-name-part-type="genus">Phanoceroides</tp:taxon-name-part>
                            <object-id xmlns:xlink="http://www.w3.org/1999/xlink" xlink:type="simple">http://species-id.net/wiki/Phanoceroides</object-id>
                        </tp:taxon-name><tp:taxon-authority>Hinton, 1939</tp:taxon-authority><xref ref-type="fig" rid="F1">Figs 3</xref><xref ref-type="fig" rid="F15">, 62, 63, 64, 65</xref></tp:nomenclature><tp:treatment-sec sec-type="Diagnosis"><title>Diagnosis.</title><p><italic><tp:taxon-name>Phanoceroides</tp:taxon-name></italic> can be distinguished from all other genera of <tp:taxon-name>Larainae</tp:taxon-name> by the presence of a dense, silvery mat of setae on the ventral surface, or plastron (<xref ref-type="fig" rid="F15">Fig. 63</xref>). They can be distinguished from members of the other elmid subfamily, <tp:taxon-name>Elminae</tp:taxon-name>, by the clubbed antennae, dense hairlike setae on the dorsum, and transverse procoxae (<xref ref-type="fig" rid="F15">Fig. 63</xref>).</p></tp:treatment-sec><tp:treatment-sec sec-type="Distribution"><title>Distribution.</title><p>This genus is known from Manaus, Amazonas State, in the Amazon river basin in Brazil and from Tobogan de la Selva, Amazonas State, in the Orinoco River drainage in Venezuela, and probably occur throughout the Southern Venezuela and Northern Brazil. There have also been literature reports of <italic><tp:taxon-name>Phanoceroides</tp:taxon-name></italic> spp. from as far west as Cordillera de Vilcabamba, Peru, but this record has not been confirmed by me (Acosta et al. 1998).</p></tp:treatment-sec><tp:treatment-sec sec-type="Habitat"><title>Habitat.</title><p><italic><tp:taxon-name>Phanoceroides</tp:taxon-name></italic> species have unique habitat requirements in the subfamily <tp:taxon-name>Larainae</tp:taxon-name>, in that they remain fully submerged and are found in the benthos of streams, as opposed to water-splashed surfaces in streams as others in <tp:taxon-name>Larainae</tp:taxon-name> (<xref ref-type="bibr" rid="B9">Hinton 1939</xref>).</p></tp:treatment-sec><tp:treatment-sec sec-type="Notes"><title>Notes.</title><p>The genus <italic><tp:taxon-name>Phanoceroides</tp:taxon-name></italic> is rather interesting among the <tp:taxon-name>Larainae</tp:taxon-name>, in that while it bears superficial resemblance to beetles in the subfamily <tp:taxon-name>Elminae</tp:taxon-name>, in their fully aquatic habits and in the presence of a dense, hairy plastron on the ventral surface, anatomically, they are most similar to the <tp:taxon-name>Larainae</tp:taxon-name>, and therefore they are included in this work. Whether this is a case of convergent evolution or the retention of plesiomophic characters is unknown and it deserves further study, and this species may provide insights into the evolution of laraine <tp:taxon-name>Elmidae</tp:taxon-name>.</p><!--PageBreak--><fig id="F15" position="float" orientation="portrait"><label>Figures 62–65.</label><caption><p><italic><tp:taxon-name>Phanoceroides</tp:taxon-name></italic> sp. 1: <bold>62</bold> Dorsal habitus <bold>63</bold> Ventral habitus <bold>64</bold> Lateral habitus <bold>65</bold> Pronotum, dorsal view.</p></caption><graphic xmlns:xlink="http://www.w3.org/1999/xlink" xlink:href="ZooKeys-329-049-g015.jpg" position="float" orientation="portrait" xlink:type="simple"/></fig></tp:treatment-sec><tp:treatment-sec><!--Section generated to contain objects referenced in tp:taxon-treatment.--><fig id="F1" position="float" orientation="portrait"><label>Figures 1–4.</label><caption><p><bold>1</bold> Map of Venezuela, showing collection localities for <italic><tp:taxon-name>Disersus inca</tp:taxon-name></italic> (Triangle), <italic><tp:taxon-name>Disersus chibcha</tp:taxon-name></italic> (Circle), and <italic><tp:taxon-name>Potamophilops bostrychophallus</tp:taxon-name></italic> (Square) <bold>2</bold> <italic><tp:taxon-name>Disersus dasycolus</tp:taxon-name></italic> (White Circle), <italic><tp:taxon-name>Hypsilara royi</tp:taxon-name></italic> (White Triangle), <italic><tp:taxon-name>Roraima carinata</tp:taxon-name></italic> (White Square), <italic><tp:taxon-name>Hypsilara breweri</tp:taxon-name></italic> (Black square), <italic><tp:taxon-name>Hypsilara</tp:taxon-name></italic> sp. (Black Circle) <bold>3</bold> <italic><tp:taxon-name>Hexanchorus dentitibialis</tp:taxon-name></italic> (Circle), <italic><tp:taxon-name>Phanoceroides</tp:taxon-name></italic> sp. 1 (Triangle), <italic><tp:taxon-name>Hexanchorus homaeotarsoides</tp:taxon-name></italic> (Square) <bold>4</bold> <italic><tp:taxon-name>Hexanchorus falconensis</tp:taxon-name></italic> (White Square), <italic><tp:taxon-name>Hexanchorus mcdiarmidi</tp:taxon-name></italic> (White Circle), <italic><tp:taxon-name>Hexanchorus flintorum</tp:taxon-name></italic> (Black Circle), <italic><tp:taxon-name>Hexanchorus inflatus</tp:taxon-name></italic> (White Triangle).</p></caption><graphic xmlns:xlink="http://www.w3.org/1999/xlink" xlink:href="ZooKeys-329-049-g001.jpg" position="float" orientation="portrait" xlink:type="simple"/></fig></tp:treatment-sec><ref-list><ref id="B9"><mixed-citation xmlns:xlink="http://www.w3.org/1999/xlink" xlink:type="simple"><person-group><name name-style="western"><surname>Hinton</surname><given-names>HE</given-names></name></person-group> (<year>1939</year>) <article-title>An Inquiry into the natural classification of the Dryopoidea, based partly on a study of their internal anatomy (Col.).</article-title><source>Transactions of the Royal Entomological Society of London</source><volume>89</volume>(<issue>7</issue>): <fpage>133</fpage>-<lpage>184</lpage>. doi: <ext-link ext-link-type="uri" xlink:href="http://dx.doi.org/10.1111/j.1365-2311.1939.tb00739.x" xlink:type="simple">10.1111/j.1365-2311.1939.tb00739.x</ext-link></mixed-citation></ref></ref-list></tp:taxon-treatment>
