# Supplementary material for: A revision of the Larainae (Coleoptera, Elmidae) of Venezuela, with description of nine new species
Source: Zookeys. 2013 Sep 5;(329):33–91. doi: 10.3897/zookeys.329.4961 (PMC3800826; doi:10.3897/zookeys.329.4961)
Supplement: XML Treatment for Phanoceroides [file zookeys.329.4961-treatment19.xml]

<!DOCTYPE tp:taxon-treatment
  PUBLIC "-//TaxonX//DTD Taxonomic Treatment Publishing DTD v0 20100105//EN" "tax-treatment-NSO.dtd">
<tp:taxon-treatment xmlns:tp="http://www.plazi.org/taxpub"><tp:treatment-meta><mixed-citation publication-type="journal"><person-group><name><surname>Maier</surname><given-names>Crystal A.</given-names></name></person-group><article-title>A revision of the Larainae (Coleoptera, Elmidae) of Venezuela, with description of nine new species</article-title><source>Zookeys</source><day>5</day><month>9</month><year>2013</year><volume>2013</volume><issue>329</issue><fpage>33</fpage><lpage>91</lpage><pub-id pub-id-type="doi">10.3897/zookeys.329.4961</pub-id></mixed-citation></tp:treatment-meta><tp:nomenclature><tp:taxon-name>
                            <tp:taxon-name-part taxon-name-part-type="genus">Phanoceroides</tp:taxon-name-part>
                        </tp:taxon-name><tp:taxon-status xmlns:xlink="http://www.w3.org/1999/xlink" xlink:type="simple">sp. 1</tp:taxon-status><xref ref-type="fig" rid="F1">Figs 3</xref><xref ref-type="fig" rid="F15">, 62, 63, 64, 65</xref></tp:nomenclature><tp:treatment-sec sec-type="Material examined"><title>Material examined.</title><p><bold>VENEZUELA: Amazonas State:</bold>“VENEZUELA, T.F. Amazonas; Puerto Ayacucho (40km S); El Tobogan, Caño Coromoto; 19 January 1989; leaf packs, upper riffles” “Collected by; P.J. Spangler; R.A. Faitoute &amp; C.B. Barr” (22 specimens USNM).</p></tp:treatment-sec><tp:treatment-sec sec-type="Distribution"><title>Distribution and habitat.</title><p>In Venezuela, this species has only been collected at a single locality, Caño Coromoto, at El Tobogan de la Selva (<xref ref-type="fig" rid="F1">Fig. 3</xref>). They were found in leaf packs and in benthic stream samples between the cascades. Additionally, specimens are known to come to UV lights.</p></tp:treatment-sec><tp:treatment-sec sec-type="Associated species"><title>Associated species.</title><p>No other species in <tp:taxon-name>Larainae</tp:taxon-name> has been collected with this <!--PageBreak--><italic><tp:taxon-name>Phanoceroides</tp:taxon-name></italic> species, however, other aquatic beetles collected in the same habitat include: <italic><tp:taxon-name>Tyletelmis</tp:taxon-name></italic> spp., <italic><tp:taxon-name>Heterelmis</tp:taxon-name></italic> spp., <italic><tp:taxon-name>Gyrelmis</tp:taxon-name></italic> spp., <italic><tp:taxon-name>Neoelmis</tp:taxon-name></italic> spp., <italic><tp:taxon-name>Neolimnius</tp:taxon-name></italic> spp., <italic><tp:taxon-name>Pilielmis</tp:taxon-name></italic> spp. (<tp:taxon-name>Elmidae</tp:taxon-name>: <tp:taxon-name>Elminae</tp:taxon-name>), <italic><tp:taxon-name>Berosus</tp:taxon-name></italic> spp., <italic><tp:taxon-name>Chaetarthria</tp:taxon-name></italic> spp., <italic><tp:taxon-name>Phaenonotum</tp:taxon-name></italic> spp., <italic><tp:taxon-name>Derallus</tp:taxon-name></italic> spp., <italic><tp:taxon-name>Oocyclus</tp:taxon-name></italic> spp. (<tp:taxon-name>Hydrophilidae</tp:taxon-name>), <italic><tp:taxon-name>Laccodytes</tp:taxon-name></italic> spp. (<tp:taxon-name>Dytiscidae</tp:taxon-name>), <tp:taxon-name>Torridincollidae</tp:taxon-name>, <italic><tp:taxon-name>Lutrochus</tp:taxon-name></italic> spp. (<tp:taxon-name>Lutrochidae</tp:taxon-name>), <tp:taxon-name>Hydroscaphidae</tp:taxon-name>, and <tp:taxon-name>Meruidae</tp:taxon-name>.</p></tp:treatment-sec><tp:treatment-sec sec-type="Notes"><title>Notes.</title><p>This species will be described in a later publication.</p></tp:treatment-sec><tp:treatment-sec><!--Section generated to contain objects referenced in tp:taxon-treatment.--><fig id="F1" position="float" orientation="portrait"><label>Figures 1–4.</label><caption><p><bold>1</bold> Map of Venezuela, showing collection localities for <italic><tp:taxon-name>Disersus inca</tp:taxon-name></italic> (Triangle), <italic><tp:taxon-name>Disersus chibcha</tp:taxon-name></italic> (Circle), and <italic><tp:taxon-name>Potamophilops bostrychophallus</tp:taxon-name></italic> (Square) <bold>2</bold> <italic><tp:taxon-name>Disersus dasycolus</tp:taxon-name></italic> (White Circle), <italic><tp:taxon-name>Hypsilara royi</tp:taxon-name></italic> (White Triangle), <italic><tp:taxon-name>Roraima carinata</tp:taxon-name></italic> (White Square), <italic><tp:taxon-name>Hypsilara breweri</tp:taxon-name></italic> (Black square), <italic><tp:taxon-name>Hypsilara</tp:taxon-name></italic> sp. (Black Circle) <bold>3</bold> <italic><tp:taxon-name>Hexanchorus dentitibialis</tp:taxon-name></italic> (Circle), <italic><tp:taxon-name>Phanoceroides</tp:taxon-name></italic> sp. 1 (Triangle), <italic><tp:taxon-name>Hexanchorus homaeotarsoides</tp:taxon-name></italic> (Square) <bold>4</bold> <italic><tp:taxon-name>Hexanchorus falconensis</tp:taxon-name></italic> (White Square), <italic><tp:taxon-name>Hexanchorus mcdiarmidi</tp:taxon-name></italic> (White Circle), <italic><tp:taxon-name>Hexanchorus flintorum</tp:taxon-name></italic> (Black Circle), <italic><tp:taxon-name>Hexanchorus inflatus</tp:taxon-name></italic> (White Triangle).</p></caption><graphic xmlns:xlink="http://www.w3.org/1999/xlink" xlink:href="ZooKeys-329-049-g001.jpg" position="float" orientation="portrait" xlink:type="simple"/></fig><fig id="F15" position="float" orientation="portrait"><label>Figures 62–65.</label><caption><p><italic><tp:taxon-name>Phanoceroides</tp:taxon-name></italic> sp. 1: <bold>62</bold> Dorsal habitus <bold>63</bold> Ventral habitus <bold>64</bold> Lateral habitus <bold>65</bold> Pronotum, dorsal view.</p></caption><graphic xmlns:xlink="http://www.w3.org/1999/xlink" xlink:href="ZooKeys-329-049-g015.jpg" position="float" orientation="portrait" xlink:type="simple"/></fig></tp:treatment-sec></tp:taxon-treatment>
