# Supplementary material for: A revision of the Larainae (Coleoptera, Elmidae) of Venezuela, with description of nine new species
Source: Zookeys. 2013 Sep 5;(329):33–91. doi: 10.3897/zookeys.329.4961 (PMC3800826; doi:10.3897/zookeys.329.4961)
Supplement: XML Treatment for Phanocerus clavicornis [file zookeys.329.4961-treatment21.xml]

<!DOCTYPE tp:taxon-treatment
  PUBLIC "-//TaxonX//DTD Taxonomic Treatment Publishing DTD v0 20100105//EN" "tax-treatment-NSO.dtd">
<tp:taxon-treatment xmlns:tp="http://www.plazi.org/taxpub"><tp:treatment-meta><mixed-citation publication-type="journal"><person-group><name><surname>Maier</surname><given-names>Crystal A.</given-names></name></person-group><article-title>A revision of the Larainae (Coleoptera, Elmidae) of Venezuela, with description of nine new species</article-title><source>Zookeys</source><day>5</day><month>9</month><year>2013</year><volume>2013</volume><issue>329</issue><fpage>33</fpage><lpage>91</lpage><pub-id pub-id-type="doi">10.3897/zookeys.329.4961</pub-id></mixed-citation></tp:treatment-meta><tp:nomenclature><tp:taxon-name>
                            <tp:taxon-name-part taxon-name-part-type="genus">Phanocerus</tp:taxon-name-part>
                            <tp:taxon-name-part taxon-name-part-type="species">clavicornis</tp:taxon-name-part>
                            <object-id xmlns:xlink="http://www.w3.org/1999/xlink" xlink:type="simple">http://species-id.net/wiki/Phanocerus_clavicornis</object-id>
                        </tp:taxon-name><tp:taxon-authority>Sharp, 1882</tp:taxon-authority><xref ref-type="fig" rid="F2">Figs 6</xref><xref ref-type="fig" rid="F16">, 66, 67, 68</xref></tp:nomenclature><tp:treatment-sec><p>For complete redescription and genitalia illustrations, see <xref ref-type="bibr" rid="B21">Spangler and Santiago-Fragoso 1992</xref>.</p></tp:treatment-sec><tp:treatment-sec sec-type="Material examined"><title>Material examined.</title><p><bold>VENEZUELA: Amazonas State:</bold> “Venezuela Exp[edition].; Territ. Amazonas; Upper Cunucunuma; Julian Apr. 28, 1950” “J. Maldonado; Capriles Coll.” (2 specimens USNM). “Isla de las; Hormigas TFA; 22-VIII-51” “ExpFcoVen; Alto Orinoco” (2 specimens USNM). <bold>Barinas State:</bold> “VENEZUELA: Barinas State; <named-content xmlns:xlink="http://www.w3.org/1999/xlink" content-type="dwc:verbatimCoordinates" xlink:type="simple">8°49.334'N, 70°11.993'W</named-content>, 203 m; nr. Santa Barbara; 15.vii.2009; leg Short, Gustafson, Camacho; Garcia &amp; Inciarte; along river; margins/snags; VZ09-0715-04A” (5 specimens SEMC). “VENEZUELA: Barinas State; <named-content xmlns:xlink="http://www.w3.org/1999/xlink" content-type="dwc:verbatimCoordinates" xlink:type="simple">8°49.334'N, 70°11.993'W</named-content>, 203 m; nr. Santa Barbara; 15.vii.2009; leg. W. Shepard; gross sample; VZ09-0715-04Z” (6 specimens SEMC). <bold>Bolívar State:</bold> “Venezuela; Bolívar; Rio Caura; Salto Para; Playon; 23-XI-1978” “B. Bechyne; lgt.” (15 specimens MIZA). “Venezuela –BO[Bolívar State]; Kanarakuni; Alto Caura, 450 m” “10–13.9.1964; F.F. Yepez &amp;; J. Bechyne lgt.” (7 specimens MIZA). “Venezuela- Boli-; var [Bolívar State]. Guri rio; Caroni. 100m; 16-XI-1966” “J. &amp; B. Bechyne; E. Osuna” (2 specimens MIZA). “Venezuela- Boli-; var [Bolívar State]. Guri rio; Caroni. 100m.; 11-IV-1968” “J. Salcedo; col.” (1 specimen MIZA). “Venezuela- Boli-; var [Bolívar State]. Guri rio; Caroni. 100m.; 10-IV-1968” “J. Salcedo; col.” (1 specimen MIZA). <bold>Mérida State:</bold> “VENEZUELA: Mérida State; <named-content xmlns:xlink="http://www.w3.org/1999/xlink" content-type="dwc:verbatimCoordinates" xlink:type="simple">8°57.205'N, 71°17.620'W</named-content>, 88 m; W. of Tucani; 21.vii.2009; Gross sample from ri<!--PageBreak-->ver; leg. Shepard; VZ09-0721-04Z” (26 specimens SEMC). “VENEZUELA: Mérida State; <named-content xmlns:xlink="http://www.w3.org/1999/xlink" content-type="dwc:verbatimCoordinates" xlink:type="simple">8°49.749'N, 71°25.579'W</named-content>, 68m; ca. 4 km E. Santa Elena; 28.i.2012; leg. Short, Arias, &amp; Gustafson; River Habitats; VZ12-0128-04A” (1 specimen SEMC). <bold>Monagas State:</bold> “VENEZUELA: Monagas State; <named-content xmlns:xlink="http://www.w3.org/1999/xlink" content-type="dwc:verbatimCoordinates" xlink:type="simple">10°02.289'N, 63°46.623'W</named-content>, 686m; 1.ii.2010, Rio Caripicual, btw.; San Antonio &amp; Mundo Nuevo; leg. Short, Garcia, &amp; <!--PageBreak-->Joly; in flow; /kicknetting; VZ10-0201-04B” (1 specimen SEMC). “VENEZUELA: Monagas State; <named-content xmlns:xlink="http://www.w3.org/1999/xlink" content-type="dwc:verbatimCoordinates" xlink:type="simple">10°04.306'N, 63°33.561'W</named-content>, 464 m; Rio Aragua, nr. Rio Chiquito; 1.ii.2010; leg. A. Short; in flow, kick netting; VZ10-0201-01B” (1 specimen SEMC). “VENEZUELA: Sucre State [locality in Monagas State]; <named-content xmlns:xlink="http://www.w3.org/1999/xlink" content-type="dwc:verbatimCoordinates" xlink:type="simple">10°00.840'N, 63°08.548'W</named-content>, 38 m; Rio Azagua; 31.i.2010; leg. L. Joly; general river; collecting; VZ10-0131-03C” (1 specimen SEMC). <bold>Táchira State:</bold> “VENEZUELA: Táchira State; <named-content xmlns:xlink="http://www.w3.org/1999/xlink" content-type="dwc:verbatimCoordinates" xlink:type="simple">7°35.038'N, 72°10.340'W</named-content>, 472 m; El Tama National Park; 16.vii.2009; leg. Short, Sites, Garcia, Inciarte, Gustafson &amp; Camacho; HG-vapor light; VZ09-0716-07A” (2 specimens SEMC). <bold>Zulia State:</bold> “VENEZUELA: Zulia State; <named-content xmlns:xlink="http://www.w3.org/1999/xlink" content-type="dwc:verbatimCoordinates" xlink:type="simple">10.86041°N, 72.32210°W</named-content>, 95m; Quebrada Reincito; 30.xii.2008; leg. A. Short &amp; M. Garcia; VZ08-1230-01A; in riffle area” (2 specimens SEMC).</p></tp:treatment-sec><tp:treatment-sec sec-type="Diagnosis"><title>Diagnosis.</title><p><italic><tp:taxon-name>Phanocerus clavicornis</tp:taxon-name></italic> can be separated from all other species of <italic><tp:taxon-name>Phanocerus</tp:taxon-name></italic> by the shape of the pronotum (<xref ref-type="fig" rid="F16">Fig. 68</xref>). The pronotum is narrow in <italic><tp:taxon-name>Phanocerus clavicornis</tp:taxon-name></italic>, with narrow anterolateral angles, which are not explanate. Additionally, the setose patch at the base of the mesotibia is short (<xref ref-type="fig" rid="F16">Fig. 66</xref>).</p></tp:treatment-sec><tp:treatment-sec sec-type="Intraspecific variation"><title>Intraspecific variation.</title><p>This species varies a great deal in color and size, from 2.0–2.7 mm in size, and from dark brown to medium brown in color. Occasional specimens can have a reddish cast, but this is rare.</p></tp:treatment-sec><tp:treatment-sec sec-type="Distribution"><title>Distribution and habitat.</title><p>The range of <italic><tp:taxon-name>Phanocerus clavicornis</tp:taxon-name></italic> is very large, and it is the most widely distributed laraine species in the Western Hemisphere. It occurs from Texas, in Southwestern United States, south to Amazonas State, Venezuela; it is also the most widely distributed in Venezuela, occurring throughout the country, excepting Los Llanos region in the central part of Venezuela (<xref ref-type="fig" rid="F2">Fig. 6</xref>).That makes it the only species of laraine that crosses the Llanos and occurs on both the Guiana Shield and in the Northern Andes.</p><p>The habitat of <italic><tp:taxon-name>Phanocerus clavicornis</tp:taxon-name></italic> is similar to that of any other species of <italic><tp:taxon-name>Phanocerus</tp:taxon-name></italic>, it can be found in small to medium sized streams and rivers, in the leaf packs and on partially submerged detritus and woody debris.</p></tp:treatment-sec><tp:treatment-sec sec-type="Associated species"><title>Associated species.</title><p>Numerous species of aquatic <tp:taxon-name>Coleoptera</tp:taxon-name> have been collected with this common laraine elmid, however, they will not be listed here, since they are so widespread.</p></tp:treatment-sec><tp:treatment-sec><!--Section generated to contain objects referenced in tp:taxon-treatment.--><fig id="F2" position="float" orientation="portrait"><label>Figures 5–8.</label><caption><p><bold>5</bold> Map of Venezuela, showing collection localities for <italic><tp:taxon-name>Pharceonus volcanus</tp:taxon-name></italic> (White Triangle), <italic><tp:taxon-name>Pharceonus grandis</tp:taxon-name></italic> (White Circle), <italic><tp:taxon-name>Neblinagena prima</tp:taxon-name></italic> (White Square), and <italic><tp:taxon-name>Neblinagena doylei</tp:taxon-name></italic> (Black Circle) <bold>6</bold> <italic><tp:taxon-name>Phanocerus clavicornis</tp:taxon-name></italic> (Black Circle) <bold>7</bold> <italic><tp:taxon-name>Phanocerus congener</tp:taxon-name></italic> (White Circle) <bold>8</bold> <italic><tp:taxon-name>Phanocerus rufus</tp:taxon-name></italic> (Black Circle), <italic><tp:taxon-name>Pharceonus ariasi</tp:taxon-name></italic> (Black Square).</p></caption><graphic xmlns:xlink="http://www.w3.org/1999/xlink" xlink:href="ZooKeys-329-049-g002.jpg" position="float" orientation="portrait" xlink:type="simple"/></fig><fig id="F16" position="float" orientation="portrait"><label>Figures 66–68.</label><caption><p><italic><tp:taxon-name>Phanocerus clavicornis</tp:taxon-name></italic>: <bold>66</bold> Dorsal habitus <bold>67</bold> Ventral habitus <bold>68</bold> Pronotum, dorsal view</p></caption><graphic xmlns:xlink="http://www.w3.org/1999/xlink" xlink:href="ZooKeys-329-049-g016.jpg" position="float" orientation="portrait" xlink:type="simple"/></fig></tp:treatment-sec><ref-list><ref id="B21"><mixed-citation xmlns:xlink="http://www.w3.org/1999/xlink" xlink:type="simple"><person-group><name name-style="western"><surname>Spangler</surname><given-names>PJ</given-names></name><name name-style="western"><surname>Santiago-Fragoso</surname><given-names>S</given-names></name></person-group> (<year>1992</year>) <article-title>The Aquatic Beetle Subfamily Larainae (Coleoptera: Elmidae) in Mexico, Central America, and the West Indies.</article-title><source>Smithsonian Contributions to Zoology</source> no. <volume>528</volume>, <lpage>74</lpage> pp.</mixed-citation></ref></ref-list></tp:taxon-treatment>
