# Supplementary material for: A revision of the Larainae (Coleoptera, Elmidae) of Venezuela, with description of nine new species
Source: Zookeys. 2013 Sep 5;(329):33–91. doi: 10.3897/zookeys.329.4961 (PMC3800826; doi:10.3897/zookeys.329.4961)
Supplement: XML Treatment for Phanocerus congener [file zookeys.329.4961-treatment22.xml]

<!DOCTYPE tp:taxon-treatment
  PUBLIC "-//TaxonX//DTD Taxonomic Treatment Publishing DTD v0 20100105//EN" "tax-treatment-NSO.dtd">
<tp:taxon-treatment xmlns:tp="http://www.plazi.org/taxpub"><tp:treatment-meta><mixed-citation publication-type="journal"><person-group><name><surname>Maier</surname><given-names>Crystal A.</given-names></name></person-group><article-title>A revision of the Larainae (Coleoptera, Elmidae) of Venezuela, with description of nine new species</article-title><source>Zookeys</source><day>5</day><month>9</month><year>2013</year><volume>2013</volume><issue>329</issue><fpage>33</fpage><lpage>91</lpage><pub-id pub-id-type="doi">10.3897/zookeys.329.4961</pub-id></mixed-citation></tp:treatment-meta><tp:nomenclature><tp:taxon-name>
                            <tp:taxon-name-part taxon-name-part-type="genus">Phanocerus</tp:taxon-name-part>
                            <tp:taxon-name-part taxon-name-part-type="species">congener</tp:taxon-name-part>
                            <object-id xmlns:xlink="http://www.w3.org/1999/xlink" xlink:type="simple">http://species-id.net/wiki/Phanocerus_congener</object-id>
                        </tp:taxon-name><tp:taxon-authority>Grouvelle, 1898</tp:taxon-authority><xref ref-type="fig" rid="F2">Figs 7</xref><xref ref-type="fig" rid="F17">, 69, 70, 71</xref></tp:nomenclature><tp:treatment-sec><p>For complete redescription and genitalia illustrations, see <xref ref-type="bibr" rid="B21">Spangler and Santiago-Fragoso 1992</xref>.</p></tp:treatment-sec><tp:treatment-sec sec-type="Material examined"><title>Material examined.</title><p><bold>VENEZUELA: Aragua State:</bold> “Venezuela: Aragua; near coast; 1 II 06 226 m; Rio Grande del Mérida; <named-content xmlns:xlink="http://www.w3.org/1999/xlink" content-type="dwc:verbatimCoordinates" xlink:type="simple">10°27'N, 67°36'W</named-content>” “A.E.Z. Short &amp; P.J. Torres legs.” “Phanocerus congener; W.D. Shepard” (6 specimens SEMC). “VENEZUELA: Aragua State; <named-content xmlns:xlink="http://www.w3.org/1999/xlink" content-type="dwc:verbatimCoordinates" xlink:type="simple">10.37319°N, 67.74250°W</named-content>, 295m; Henri Pittier N.P.: Rio La <!--PageBreak-->Trilla; 4.i.2009; leg. A. Short; VZ09-0104-01B; kick netting” (12 specimens SEMC). “VENEZUELA: Aragua State; <named-content xmlns:xlink="http://www.w3.org/1999/xlink" content-type="dwc:verbatimCoordinates" xlink:type="simple">10.39376°N, 67.79597°W</named-content>, 130m; Henri Pittier N.P.: Rio Cumboto; 4.i.2009; leg. Short; leaf packs; &amp; kick netting; VZ09-0104-02A” (35 specimens SEMC). “VENEZUELA: Aragua State; 10.48189°N, 67.60880'W, 152m; <!--PageBreak-->Rio Choroni; ca. 4km S. coast; 6.i.2009; leg. A. Short; VZ09-0106-03A: leaf packs” (34 specimens SEMC). “VENEZUELA: Aragua State: <named-content xmlns:xlink="http://www.w3.org/1999/xlink" content-type="dwc:verbatimCoordinates" xlink:type="simple">10.37068°N, 67.59683°W</named-content>, 1039m; H. Pittier N.P.: road to Choroni; 6.i.2009; Short, Miller, Camacho; Garcia; VZ09-0106-02X; stream” (1 specimen SEMC). “VENEZUELA: Aragua State; <named-content xmlns:xlink="http://www.w3.org/1999/xlink" content-type="dwc:verbatimCoordinates" xlink:type="simple">10.48189°N, 67.60880°W</named-content>, 152m; Rio Choroni; ca. 4 km S. coast; 6.i.2009; Short, Miller, Camacho; Garcia; VZ09-0106-03X” (1 specimen SEMC). “VENEZUELA: Aragua State; <named-content xmlns:xlink="http://www.w3.org/1999/xlink" content-type="dwc:verbatimCoordinates" xlink:type="simple">10.39376°N, 67.79597°W</named-content>, 130m; Henri Pittier N.P.: Rio Cumboto; 4.i.2009; leg. K.B. Miller; VZ09-0104-02A; river backwaters” (1 specimen SEMC). “VENEZUELA: Aragua; Par. Nac. Henri Pittier; Rancho Grande –Ocamure; 790 m, 20JUN1987, M.A. Ivie; leaf packs in waterfall” (4 specimens MAIC). <bold>Barinas State:</bold> “VENEZUELA: Barinas State; <named-content xmlns:xlink="http://www.w3.org/1999/xlink" content-type="dwc:verbatimCoordinates" xlink:type="simple">8°49.334'N, 70°11.993'W</named-content>, 203m; nr. Santa Barbara; 15.vii.2009; leg. W. Shepard; gross sample; VZ09-0715-04Z” (2 specimens SEMC). “VENEZUELA: Barinas State; <named-content xmlns:xlink="http://www.w3.org/1999/xlink" content-type="dwc:verbatimCoordinates" xlink:type="simple">8°18.033'N, 70°45.201'W</named-content>, 216m; River nr. Bum Bum; 15.vii.2009; leg. Short et al.; river margins; VZ09-0715-02A” (2 specimens SEMC). <bold>Falcón State:</bold> “VENEZUELA: Falcón State; <named-content xmlns:xlink="http://www.w3.org/1999/xlink" content-type="dwc:verbatimCoordinates" xlink:type="simple">11°10.667'N, 69°33.695'W</named-content>, 593 m; Cataratas del Hueque; 9.vii.2009; leg. Shepard; mud puddles/pools; gross sample; VZ09-0709-01Z” (1 specimen SEMC). “VENEZUELA: Falcón State; <named-content xmlns:xlink="http://www.w3.org/1999/xlink" content-type="dwc:verbatimCoordinates" xlink:type="simple">11°10.667'N, 69°33.695'W</named-content>, 593 m; Cataratas del Hueque; 9.vii.2009; Short &amp; Gustafson; leafpacks/roots; at river margin; VZ09-0709-01Z” (4 specimens SEMC). <bold>Trujillo State:</bold> “VENEZUELA: Trujillo State; <named-content xmlns:xlink="http://www.w3.org/1999/xlink" content-type="dwc:verbatimCoordinates" xlink:type="simple">9°11.840'N, 70°47.545'W</named-content>, 1131m; ca. 2.5 km E. Monte Carmelo; 22.vii.2009; leg. W. Shepard; rocky stream after flooding; VZ09-0722-04Z; gross sample” (2 specimens SEMC). <bold>Zulia State:</bold> “VENEZUELA: Zulia; P.N. Perija: Tukuko; Rio Manantial; 16.VII.2008; A.E.Z. Short, leg.” “Phanocerus congener W.D. Shepard” (7 specimens SEMC). “VENEZUELA: Zulia State; <named-content xmlns:xlink="http://www.w3.org/1999/xlink" content-type="dwc:verbatimCoordinates" xlink:type="simple">9°50.490'N, 72°49.310'W</named-content>; Perija N.P. Tukuko: Rio Mantantial; 29.i.2009; Short, Garcia, Camacho; VZ09-0129-01A: gravel margin” (5 specimens SEMC). “VENEZUELA: Zulia, El; Tucuco (51 km S.O. de; Machiques). Trampa Ma-; laise. 01/03-II-1982” “Colectores; E. Inciarte; E. Rubio” (1 specimen MALUZ). “VENEZUELA: Zulia, El; Tucuco (51 km S.O. de; Machiques). 13.14-VIII-1982” “E. Rubio; colector” (1 specimen MALUZ). “Venezuela Zulia; Dtto. Maracaibo; San Jose de los; Altos 35 km N.; O. de Laberinto; 1400m. 16-vi-1989” “Colector; J. Camacho” (12 Specimens MALUZ). “VENEZUELA, Zulia, Mcpio. Rosario de; Perija, Rio Seco, 525; msnm. 16–18/II/1996” “Colectores; M. Garcia; D. Ascanio” (1 specimen MALUZ). “VENEZUELA: Zulia State; <named-content xmlns:xlink="http://www.w3.org/1999/xlink" content-type="dwc:verbatimCoordinates" xlink:type="simple">9°50.513'N, 72°48.334'W</named-content>, 252m; Perija N.P. Tukuko: Rio Tukuko; 29.i.2009; leg. Short, Garcia &amp;; Camacho; VZ09-0129-02X” (1 specimen SEMC).</p></tp:treatment-sec><tp:treatment-sec sec-type="Diagnosis"><title>Diagnosis.</title><p><italic><tp:taxon-name>Phanocerus congener</tp:taxon-name></italic> can be separated from all other species of <italic><tp:taxon-name>Phanocerus</tp:taxon-name></italic> by the following combination of characters: pronotum wide, 1.4x as wide as long, with wide anterolateral angles which are explanate (<xref ref-type="fig" rid="F17">Fig. 71</xref>). Additionally, the setose patch at the base of the mesotibia of the male is long (<xref ref-type="fig" rid="F17">Fig. 69</xref>).</p></tp:treatment-sec><tp:treatment-sec sec-type="Intraspecific variation"><title>Intraspecific variation.</title><p>Slight variations in size (2.1–2.5 mm) and color (light to dark brown) are common in <italic><tp:taxon-name>Phanocerus congener</tp:taxon-name></italic>.</p></tp:treatment-sec><tp:treatment-sec sec-type="Distribution"><title>Distribution and habitat.</title><p>This species has previously only been known from the Lesser Antilles, but is actually widespread in Venezuela, found throughout Western <!--PageBreak-->Venezuela in the Mérida Andes and the coastal ranges (<xref ref-type="fig" rid="F2">Fig. 7</xref>). The habitat of <italic><tp:taxon-name>Phanocerus congener</tp:taxon-name></italic> is similar to that of other <italic><tp:taxon-name>Phanocerus</tp:taxon-name></italic> species, in partially submerged leaf packs and woody debris.</p></tp:treatment-sec><tp:treatment-sec sec-type="Associated species"><title>Associated species.</title><p><italic><tp:taxon-name>Hexanchorus falconensis</tp:taxon-name></italic> sp. n. was collected at Cataratas del Hueque along with <italic><tp:taxon-name>Phanocerus congener</tp:taxon-name></italic>, in addition to <italic><tp:taxon-name>Heterelmis</tp:taxon-name></italic> spp., and <italic><tp:taxon-name>Microcylloepus</tp:taxon-name></italic> spp., <italic><tp:taxon-name>Lutrochus acuminatus</tp:taxon-name></italic> (<tp:taxon-name>Lutrochidae</tp:taxon-name>) (<xref ref-type="bibr" rid="B14">Maier and Short 2013</xref>), and larvae of <tp:taxon-name>Psephenidae</tp:taxon-name>.</p></tp:treatment-sec><tp:treatment-sec><!--Section generated to contain objects referenced in tp:taxon-treatment.--><fig id="F2" position="float" orientation="portrait"><label>Figures 5–8.</label><caption><p><bold>5</bold> Map of Venezuela, showing collection localities for <italic><tp:taxon-name>Pharceonus volcanus</tp:taxon-name></italic> (White Triangle), <italic><tp:taxon-name>Pharceonus grandis</tp:taxon-name></italic> (White Circle), <italic><tp:taxon-name>Neblinagena prima</tp:taxon-name></italic> (White Square), and <italic><tp:taxon-name>Neblinagena doylei</tp:taxon-name></italic> (Black Circle) <bold>6</bold> <italic><tp:taxon-name>Phanocerus clavicornis</tp:taxon-name></italic> (Black Circle) <bold>7</bold> <italic><tp:taxon-name>Phanocerus congener</tp:taxon-name></italic> (White Circle) <bold>8</bold> <italic><tp:taxon-name>Phanocerus rufus</tp:taxon-name></italic> (Black Circle), <italic><tp:taxon-name>Pharceonus ariasi</tp:taxon-name></italic> (Black Square).</p></caption><graphic xmlns:xlink="http://www.w3.org/1999/xlink" xlink:href="ZooKeys-329-049-g002.jpg" position="float" orientation="portrait" xlink:type="simple"/></fig><fig id="F17" position="float" orientation="portrait"><label>Figures 69–71.</label><caption><p><italic><tp:taxon-name>Phanocerus congener</tp:taxon-name></italic>: <bold>69</bold> Dorsal habitus <bold>70</bold> Ventral habitus <bold>71</bold> Pronotum, dorsal view.</p></caption><graphic xmlns:xlink="http://www.w3.org/1999/xlink" xlink:href="ZooKeys-329-049-g017.jpg" position="float" orientation="portrait" xlink:type="simple"/></fig></tp:treatment-sec><ref-list><ref id="B21"><mixed-citation xmlns:xlink="http://www.w3.org/1999/xlink" xlink:type="simple"><person-group><name name-style="western"><surname>Spangler</surname><given-names>PJ</given-names></name><name name-style="western"><surname>Santiago-Fragoso</surname><given-names>S</given-names></name></person-group> (<year>1992</year>) <article-title>The Aquatic Beetle Subfamily Larainae (Coleoptera: Elmidae) in Mexico, Central America, and the West Indies.</article-title><source>Smithsonian Contributions to Zoology</source> no. <volume>528</volume>, <lpage>74</lpage> pp.</mixed-citation></ref><ref id="B14"><mixed-citation xmlns:xlink="http://www.w3.org/1999/xlink" xlink:type="simple"><person-group><name name-style="western"><surname>Maier</surname><given-names>CA</given-names></name><name name-style="western"><surname>Short</surname><given-names>AEZ</given-names></name></person-group> (<year>2013</year>) <article-title>A revision of the Lutrochidae (Coleoptera) of Venezuela, with description of six new species and key.</article-title><source>Zootaxa</source><volume>3637</volume>(<issue>3</issue>): <fpage>285</fpage>-<lpage>307</lpage>. doi: <ext-link ext-link-type="uri" xlink:href="http://dx.doi.org/10.11646/zootaxa.3637.3.3" xlink:type="simple">10.11646/zootaxa.3637.3.3</ext-link></mixed-citation></ref></ref-list></tp:taxon-treatment>
