# Supplementary material for: A revision of the Larainae (Coleoptera, Elmidae) of Venezuela, with description of nine new species
Source: Zookeys. 2013 Sep 5;(329):33–91. doi: 10.3897/zookeys.329.4961 (PMC3800826; doi:10.3897/zookeys.329.4961)
Supplement: XML Treatment for Pharceonus [file zookeys.329.4961-treatment24.xml]

<!DOCTYPE tp:taxon-treatment
  PUBLIC "-//TaxonX//DTD Taxonomic Treatment Publishing DTD v0 20100105//EN" "tax-treatment-NSO.dtd">
<tp:taxon-treatment xmlns:tp="http://www.plazi.org/taxpub"><tp:treatment-meta><mixed-citation publication-type="journal"><person-group><name><surname>Maier</surname><given-names>Crystal A.</given-names></name></person-group><article-title>A revision of the Larainae (Coleoptera, Elmidae) of Venezuela, with description of nine new species</article-title><source>Zookeys</source><day>5</day><month>9</month><year>2013</year><volume>2013</volume><issue>329</issue><fpage>33</fpage><lpage>91</lpage><pub-id pub-id-type="doi">10.3897/zookeys.329.4961</pub-id></mixed-citation></tp:treatment-meta><tp:nomenclature><tp:taxon-name>
                            <tp:taxon-name-part taxon-name-part-type="genus">Pharceonus</tp:taxon-name-part>
                            <object-id xmlns:xlink="http://www.w3.org/1999/xlink" xlink:type="simple">http://species-id.net/wiki/Pharceonus</object-id>
                        </tp:taxon-name><tp:taxon-authority>Spangler &amp; Santiago-Fragoso, 1992</tp:taxon-authority><xref ref-type="fig" rid="F2">Figs 5, 8</xref><xref ref-type="fig" rid="F19">, 77, 78, 79, 80</xref><xref ref-type="fig" rid="F20">, 81, 82, 83, 84</xref><xref ref-type="fig" rid="F21">, 85, 86, 87</xref></tp:nomenclature><tp:treatment-sec sec-type="Diagnosis"><title>Diagnosis.</title><p>The genus <italic><tp:taxon-name>Pharceonus</tp:taxon-name></italic> can be distinguished from all other genera of Laraine <tp:taxon-name>Elmidae</tp:taxon-name> that occur in South America by its small size and distinctive pronotum. All <italic><tp:taxon-name>Pharceonus</tp:taxon-name></italic> species are small (3.1–4.3 mm), but generally larger than the similar genus <italic><tp:taxon-name>Phanocerus</tp:taxon-name></italic>, in various shades of medium to dark brown, with a pronotum that has a distinctive transverse bisinuate impression at the apical third and a transverse, bisinuate impression subbasally (<xref ref-type="fig" rid="F20">Fig. 83</xref>). These two impressions form two gibbosities on the basal two thirds of the pronotum (<xref ref-type="fig" rid="F20">Fig. 83</xref>).</p><p><bold>Distribution.</bold> <italic><tp:taxon-name>Pharceonus</tp:taxon-name></italic> species occur throughout southern Central America and northern South America, from Costa Rica south to Peru (pers. obs.).</p><p><bold>Habitat.</bold> Members of this genus can be found on roots and woody debris in small to medium forested streams and seeps, as well as in the benthos, among gravel and sometimes on on rocky substrate (<xref ref-type="bibr" rid="B21">Spangler and Santiago-Fragoso 1992</xref>).</p><fig id="F19" position="float" orientation="portrait"><label>Figures 77–80.</label><caption><p><italic><tp:taxon-name>Pharceonus ariasi</tp:taxon-name></italic> sp. n.: <bold>77</bold> Dorsal habitus <bold>78</bold> Ventral habitus <bold>79</bold> Lateral habitus <bold>80</bold> Aedeagus, dorsal and lateral views.</p></caption><graphic xmlns:xlink="http://www.w3.org/1999/xlink" xlink:href="ZooKeys-329-049-g019.jpg" position="float" orientation="portrait" xlink:type="simple"/></fig><fig id="F20" position="float" orientation="portrait"><label>Figures 81–84.</label><caption><p><italic><tp:taxon-name>Pharceonus grandis</tp:taxon-name></italic> sp. n.: <bold>81</bold> Dorsal habitus <bold>82</bold> Ventral habitus <bold>83</bold> Pronotum, dorsal view <bold>84</bold> Aedeagus, dorsal and lateral views.</p></caption><graphic xmlns:xlink="http://www.w3.org/1999/xlink" xlink:href="ZooKeys-329-049-g020.jpg" position="float" orientation="portrait" xlink:type="simple"/></fig><fig id="F21" position="float" orientation="portrait"><label>Figures 85–87.</label><caption><p><italic><tp:taxon-name>Pharceonus volcanus</tp:taxon-name></italic>: <bold>85</bold> Dorsal habitus <bold>86</bold> Ventral habitus <bold>87</bold> Pronotum, dorsal view.</p></caption><graphic xmlns:xlink="http://www.w3.org/1999/xlink" xlink:href="ZooKeys-329-049-g021.jpg" position="float" orientation="portrait" xlink:type="simple"/></fig></tp:treatment-sec><tp:treatment-sec><!--Section generated to contain objects referenced in tp:taxon-treatment.--><fig id="F2" position="float" orientation="portrait"><label>Figures 5–8.</label><caption><p><bold>5</bold> Map of Venezuela, showing collection localities for <italic><tp:taxon-name>Pharceonus volcanus</tp:taxon-name></italic> (White Triangle), <italic><tp:taxon-name>Pharceonus grandis</tp:taxon-name></italic> (White Circle), <italic><tp:taxon-name>Neblinagena prima</tp:taxon-name></italic> (White Square), and <italic><tp:taxon-name>Neblinagena doylei</tp:taxon-name></italic> (Black Circle) <bold>6</bold> <italic><tp:taxon-name>Phanocerus clavicornis</tp:taxon-name></italic> (Black Circle) <bold>7</bold> <italic><tp:taxon-name>Phanocerus congener</tp:taxon-name></italic> (White Circle) <bold>8</bold> <italic><tp:taxon-name>Phanocerus rufus</tp:taxon-name></italic> (Black Circle), <italic><tp:taxon-name>Pharceonus ariasi</tp:taxon-name></italic> (Black Square).</p></caption><graphic xmlns:xlink="http://www.w3.org/1999/xlink" xlink:href="ZooKeys-329-049-g002.jpg" position="float" orientation="portrait" xlink:type="simple"/></fig></tp:treatment-sec><ref-list><ref id="B21"><mixed-citation xmlns:xlink="http://www.w3.org/1999/xlink" xlink:type="simple"><person-group><name name-style="western"><surname>Spangler</surname><given-names>PJ</given-names></name><name name-style="western"><surname>Santiago-Fragoso</surname><given-names>S</given-names></name></person-group> (<year>1992</year>) <article-title>The Aquatic Beetle Subfamily Larainae (Coleoptera: Elmidae) in Mexico, Central America, and the West Indies.</article-title><source>Smithsonian Contributions to Zoology</source> no. <volume>528</volume>, <lpage>74</lpage> pp.</mixed-citation></ref></ref-list></tp:taxon-treatment>
