# Supplementary material for: A revision of the Larainae (Coleoptera, Elmidae) of Venezuela, with description of nine new species
Source: Zookeys. 2013 Sep 5;(329):33–91. doi: 10.3897/zookeys.329.4961 (PMC3800826; doi:10.3897/zookeys.329.4961)
Supplement: XML Treatment for Pharceonus grandis [file zookeys.329.4961-treatment26.xml]

<!DOCTYPE tp:taxon-treatment
  PUBLIC "-//TaxonX//DTD Taxonomic Treatment Publishing DTD v0 20100105//EN" "tax-treatment-NSO.dtd">
<tp:taxon-treatment xmlns:tp="http://www.plazi.org/taxpub"><tp:treatment-meta><mixed-citation publication-type="journal"><person-group><name><surname>Maier</surname><given-names>Crystal A.</given-names></name></person-group><article-title>A revision of the Larainae (Coleoptera, Elmidae) of Venezuela, with description of nine new species</article-title><source>Zookeys</source><day>5</day><month>9</month><year>2013</year><volume>2013</volume><issue>329</issue><fpage>33</fpage><lpage>91</lpage><pub-id pub-id-type="doi">10.3897/zookeys.329.4961</pub-id></mixed-citation></tp:treatment-meta><tp:nomenclature><tp:taxon-name>
                            <tp:taxon-name-part taxon-name-part-type="genus">Pharceonus</tp:taxon-name-part>
                            <tp:taxon-name-part taxon-name-part-type="species">grandis</tp:taxon-name-part>
                            <object-id xmlns:xlink="http://www.w3.org/1999/xlink" xlink:type="simple">http://zoobank.org/1394A6F1-8545-41DF-9CA5-AD5B8E8A6FAF</object-id>
                            <object-id xmlns:xlink="http://www.w3.org/1999/xlink" xlink:type="simple">http://species-id.net/wiki/Pharceonus_grandis</object-id>
                        </tp:taxon-name><tp:taxon-status xmlns:xlink="http://www.w3.org/1999/xlink" xlink:type="simple">sp. n.</tp:taxon-status><xref ref-type="fig" rid="F2">Figs 5</xref><xref ref-type="fig" rid="F20">, 81, 82, 83, 84</xref></tp:nomenclature><tp:treatment-sec sec-type="Type material"><title>Type material.</title><p><bold>Holotype Male.</bold>“Venezuela: Mérida State; <named-content xmlns:xlink="http://www.w3.org/1999/xlink" content-type="dwc:verbatimCoordinates" xlink:type="simple">8°38.006'N, 71°09.782'W</named-content>, 2037m; Monte Zerpa area; 20.vii.2009; leg. W. Shepard; stream margin; VZ09-0720-01Z” Holotype deposited in MIZA. <bold>Paratypes (20): VENEZUELA: Mérida State:</bold> Same data as Holotype (14 specimens SEMC). “Venezuela: Mérida State; <named-content xmlns:xlink="http://www.w3.org/1999/xlink" content-type="dwc:verbatimCoordinates" xlink:type="simple">8°38.006'N, 71°09.782'W</named-content>, 2037m; Monte Zerpa area; 20.vii.2009; leg. Short, Sites, Gustafson, &amp;; Camacho; stream margin/pools; VZ09-0720-01A/L-1098” (1 specimen SEMC). “VENEZUELA: Mérida State; <named-content xmlns:xlink="http://www.w3.org/1999/xlink" content-type="dwc:verbatimCoordinates" xlink:type="simple">8°35.355'N, 71°13.926' W</named-content> 1646m; N. of Ejido, Rt. 4 river x-ing; 10.vii.2009; leg. Shepard; gross sample; VZ09-0720-02Z” (4 specimens SEMC). “VENEZUELA: Mérida State; <named-content xmlns:xlink="http://www.w3.org/1999/xlink" content-type="dwc:verbatimCoordinates" xlink:type="simple">8°48.725'N, 70°47.057'W</named-content>, 3012m; ca. 6 km E. Laguna Mucubaji; by Hotel Los Frailes; 19.vii.2009; W. Shepard; VZ09-0719-03Z; gross sample” (1 specimen SEMC). Paratypes will be deposited in: 2 in MIZA, 2 in MALUZ, 2 in USNM, 14 in SEMC.</p><!--PageBreak--></tp:treatment-sec><tp:treatment-sec sec-type="Diagnosis"><title>Diagnosis.</title><p>This species can be distinguished from all other species of <italic><tp:taxon-name>Pharceonus</tp:taxon-name></italic> by its large size (3.5–4.3 mm), slightly reddish color (<xref ref-type="fig" rid="F20">Fig. 81</xref>), wide genitalia (aedeagus + phallobase) (3.7x as long as wide) (<xref ref-type="fig" rid="F20">Fig. 84</xref>), and pronotum with a deep and strongly bisinuate transverse impression across apical third (<xref ref-type="fig" rid="F20">Fig. 83</xref>).</p></tp:treatment-sec><tp:treatment-sec sec-type="Description"><title>Description.</title><p>Holotype male. Body elongate, sub-parallel, moderately convex. Total length 3.7 mm, greatest width 1.6 mm. Cuticle dark reddish-brown, base of maxillary palpus, six basal antennomeres, femora, and tarsi lighter reddish-brown (<xref ref-type="fig" rid="F20">Fig. 82</xref>). Dorsal surface with dense, erect brownish hair-like setae and denser and finer, golden, recumbent setae. Surface microreticulate, with dense fine punctures.</p><p>Head moderately coarsely, densely punctate; punctures separated by their diameter; cuticle microreticulate. Clypeus with anterior margin rounded. Fronto-clypeal suture deep and curved. Labrum with anterior margin entire and gently rounded; angle on each side obtuse, covered with setae approximately twice as long as setae on head. Eyes protruding only slightly laterally; separated by a distance about 3.5x the eye-width; bordered by long dark brown curved setae (“eyelashes”) that arise near dorsal and ventral sides of eyes and extend toward middle of eye, setae not as prominent as in other genera. Antenna eleven segmented, pubescent, slightly clubbed; basal two antennomeres with long, brown, hair-like setae, thicker in width than proceeding antennomeres, with dense recumbent setae and dense brushy light brown setae. Antennal club of six antennomeres, compact, thickened towards apex (<xref ref-type="fig" rid="F20">Fig. 81</xref>). Antennae short, reaching transverse groove of pronotum (<xref ref-type="fig" rid="F20">Fig. 81</xref>). Apical five antennomeres dark brownish black, with dense recumbent setae. Apical antennomere rounded.</p><p>Pronotum heavily sculptured, as wide as long (0.9 mm and 0.9 mm, respectively); widest at basal third; anterior width two thirds the posterior width; anterior margin strongly convex over base of head; base tri-sinuate (<xref ref-type="fig" rid="F20">Fig. 83</xref>). Pronotum with a sublateral depression on each side extending from a deep anterolateral fovea near the anterior margin towards the base, where it is joined to sub-basal, transverse and bisinuate depression; a short medial longitudinal and superficial groove joins the sub-basal and transverse depression with a strong tranverse and bisinuate depression at apical third; surface similarly punctate to head. Pronotal base with strong median gibbosity anterior to scutellum (<xref ref-type="fig" rid="F20">Fig. 83</xref>). Hypomeron oblique. Scutellum slightly convex, broader than long, elevated posteriorly; posterior angle square. Prosternum long in front of procoxae; with tuft of long, golden setae apicomedially. Anterior margin reflexed ventrally. Prosternal process narrowly triangular, broad at base and tapering to apex; disc slightly impressed, lateral margins reflexed; middle convex; apex acuminate (<xref ref-type="fig" rid="F20">Fig. 82</xref>). Mesoventrite short, depressed, with a deep, narrow, V-shaped depression for reception of apex of prosternal process. Metaventrite with disc inflated on posterior three-fourths, finely punctate behind mesocoxae; with deep, impressed longitudinal groove on midline of disc, groove deepest and broadest on posterior third of disc; with short, dense pubescence; cuticular surface of metaventrite finely microreticulate (<xref ref-type="fig" rid="F20">Fig. 82</xref>).</p><p>Elytra more than three times as long as pronotum; lateral margins slightly sinuate; humeri and base adjacent to scutellum strongly gibbous; lateral margins smooth; apex <!--PageBreak-->rounded. Each elytron with ten coarse striae formed by a row of large punctures well separated by more than three times their diameter; striae slightly impressed becoming narrower and more shallow towards the apex; strial punctures coarse basally, becoming progressively finer towards apex; striae 3 and 4 converging sub-apically; intervals flat (<xref ref-type="fig" rid="F20">Fig. 81</xref>). Elytral surface with dense, golden pubescence.</p><p>Legs thin and short (<xref ref-type="fig" rid="F20">Fig. 81</xref>). Pro-, meso- and metatibiae with very short fringe of tomentum extending from about mid-tibia to nearly the tip. Surface of legs entirely <!--PageBreak-->pubescent, including mesotibiae. Mesotibia with small glabrous patch basally. Apical tarsomere of all legs with glabrous patch dorsally.</p><p>Abdomen with five ventrites. First ventrite distinctly carinate adjacent to metacoxae; carinae extending longitudinally behind metacoxae for almost entire length of first ventrite; cuticle densely covered with short, recumbent setae (<xref ref-type="fig" rid="F20">Fig. 82</xref>). Ventrite IV with median V-shaped carina; carina covered with thicker setae than rest of ventrite (<xref ref-type="fig" rid="F20">Fig. 82</xref>). Last ventrite subtruncate, covered with dense, long, dark brown setae. Genitalia (aedeagus + phallobase wide, 3.7× as long as wide, gently curved (<xref ref-type="fig" rid="F20">Fig. 84</xref>).</p><p><bold>Female.</bold> Externally similar to male except slightly larger in size, elytral gibbosities more producted, and elytral sutural stria slightly inflated in apical third (<xref ref-type="fig" rid="F20">Fig. 81</xref>). Protibiae slightly less curved than those of male. Metaventral disc not as deeply and less concave. Abdominal ventrite 4 lacking median V-shaped carina. Apical abdominal ventrite with less dense setae than male.</p></tp:treatment-sec><tp:treatment-sec sec-type="Intraspecific variation"><title>Intraspecific variation.</title><p>This species varies slightly in color, from dark reddish-brown to medium reddish-brown, length (3.5–4.2 mm), and degree of setation.</p></tp:treatment-sec><tp:treatment-sec sec-type="Distribution"><title>Distribution and habitat.</title><p><italic><tp:taxon-name>Pharceonus grandis</tp:taxon-name></italic> has been collected only in the Mérida Andes in Venezuela (<xref ref-type="fig" rid="F2">Fig. 5</xref>), at stream margins and in bulk benthic samples.</p></tp:treatment-sec><tp:treatment-sec sec-type="Etymology"><title>Etymology.</title><p><italic><tp:taxon-name>Pharceonus grandis</tp:taxon-name></italic> is named after the Latin “grandis”, meaning large, referring to its large size.</p></tp:treatment-sec><tp:treatment-sec sec-type="Associated species"><title>Associated species.</title><p>No other laraine species were collected with <italic><tp:taxon-name>Pharceonus grandis</tp:taxon-name></italic>.The following aquatic beetle taxa were collected at the same localities as <italic><tp:taxon-name>Pharceonus grandis</tp:taxon-name></italic>: <italic><tp:taxon-name>Andogyrus</tp:taxon-name></italic> spp. (<tp:taxon-name>Gyrinidae</tp:taxon-name>), <italic><tp:taxon-name>Andonectes</tp:taxon-name></italic> spp. (<tp:taxon-name>Dytiscidae</tp:taxon-name>), <italic><tp:taxon-name>Enochrus</tp:taxon-name></italic> spp. (<tp:taxon-name>Hydrophilidae</tp:taxon-name>), <italic><tp:taxon-name>Hydraena</tp:taxon-name></italic> spp. (<tp:taxon-name>Hydraenidae</tp:taxon-name>).</p></tp:treatment-sec><tp:treatment-sec><!--Section generated to contain objects referenced in tp:taxon-treatment.--><fig id="F2" position="float" orientation="portrait"><label>Figures 5–8.</label><caption><p><bold>5</bold> Map of Venezuela, showing collection localities for <italic><tp:taxon-name>Pharceonus volcanus</tp:taxon-name></italic> (White Triangle), <italic><tp:taxon-name>Pharceonus grandis</tp:taxon-name></italic> (White Circle), <italic><tp:taxon-name>Neblinagena prima</tp:taxon-name></italic> (White Square), and <italic><tp:taxon-name>Neblinagena doylei</tp:taxon-name></italic> (Black Circle) <bold>6</bold> <italic><tp:taxon-name>Phanocerus clavicornis</tp:taxon-name></italic> (Black Circle) <bold>7</bold> <italic><tp:taxon-name>Phanocerus congener</tp:taxon-name></italic> (White Circle) <bold>8</bold> <italic><tp:taxon-name>Phanocerus rufus</tp:taxon-name></italic> (Black Circle), <italic><tp:taxon-name>Pharceonus ariasi</tp:taxon-name></italic> (Black Square).</p></caption><graphic xmlns:xlink="http://www.w3.org/1999/xlink" xlink:href="ZooKeys-329-049-g002.jpg" position="float" orientation="portrait" xlink:type="simple"/></fig><fig id="F20" position="float" orientation="portrait"><label>Figures 81–84.</label><caption><p><italic><tp:taxon-name>Pharceonus grandis</tp:taxon-name></italic> sp. n.: <bold>81</bold> Dorsal habitus <bold>82</bold> Ventral habitus <bold>83</bold> Pronotum, dorsal view <bold>84</bold> Aedeagus, dorsal and lateral views.</p></caption><graphic xmlns:xlink="http://www.w3.org/1999/xlink" xlink:href="ZooKeys-329-049-g020.jpg" position="float" orientation="portrait" xlink:type="simple"/></fig></tp:treatment-sec></tp:taxon-treatment>
