# Supplementary material for: A revision of the Larainae (Coleoptera, Elmidae) of Venezuela, with description of nine new species
Source: Zookeys. 2013 Sep 5;(329):33–91. doi: 10.3897/zookeys.329.4961 (PMC3800826; doi:10.3897/zookeys.329.4961)
Supplement: XML Treatment for Pharceonus volcanus [file zookeys.329.4961-treatment27.xml]

<!DOCTYPE tp:taxon-treatment
  PUBLIC "-//TaxonX//DTD Taxonomic Treatment Publishing DTD v0 20100105//EN" "tax-treatment-NSO.dtd">
<tp:taxon-treatment xmlns:tp="http://www.plazi.org/taxpub"><tp:treatment-meta><mixed-citation publication-type="journal"><person-group><name><surname>Maier</surname><given-names>Crystal A.</given-names></name></person-group><article-title>A revision of the Larainae (Coleoptera, Elmidae) of Venezuela, with description of nine new species</article-title><source>Zookeys</source><day>5</day><month>9</month><year>2013</year><volume>2013</volume><issue>329</issue><fpage>33</fpage><lpage>91</lpage><pub-id pub-id-type="doi">10.3897/zookeys.329.4961</pub-id></mixed-citation></tp:treatment-meta><tp:nomenclature><tp:taxon-name>
                            <tp:taxon-name-part taxon-name-part-type="genus">Pharceonus</tp:taxon-name-part>
                            <tp:taxon-name-part taxon-name-part-type="species">volcanus</tp:taxon-name-part>
                            <object-id xmlns:xlink="http://www.w3.org/1999/xlink" xlink:type="simple">http://species-id.net/wiki/Pharceonus_volcanus</object-id>
                        </tp:taxon-name><tp:taxon-authority>Spangler &amp; Santiago-Fragoso, 1992</tp:taxon-authority><xref ref-type="fig" rid="F2">Figs 5</xref><xref ref-type="fig" rid="F21">, 85, 86, 87</xref></tp:nomenclature><tp:treatment-sec><p>See <xref ref-type="bibr" rid="B21">Spangler and Santiago-Fragoso 1992</xref> for complete species description and genitalia illustrations.</p></tp:treatment-sec><tp:treatment-sec sec-type="Material examined"><title>Material examined.</title><p><bold>PANAMA: Chiriqui:</bold> “PANAMA, Chiriqui; Volcan (26km W); 1380 m, small brook; at culvert, 3 June1983” “Collectors; P.J. Spangler; R.A. Faitoute; W.E. Steiner” (1 Holotype USNM). <bold>VENEZUELA: Zulia State:</bold> “VENEZUELA: Zulia; SW of Machiques; 31 XII 05; 435m; <named-content xmlns:xlink="http://www.w3.org/1999/xlink" content-type="dwc:verbatimCoordinates" xlink:type="simple">10°03'N, 72°43'W</named-content>; trib[utary] of Rio Negro” “A.E.Z. Short; P.J. Torres; collectors” (5 specimens SEMC). “VENEZUELA: Zulia State; <named-content xmlns:xlink="http://www.w3.org/1999/xlink" content-type="dwc:verbatimCoordinates" xlink:type="simple">10°03.058'N, 72°42.974'W</named-content>; 435m; Perija National Park; Toromo; 31.xii.2005; leg. A.E.Z. Short; Small stream &amp; seep; AS-06-001” (3 specimens SEMC).</p></tp:treatment-sec><tp:treatment-sec sec-type="Diagnosis"><title>Diagnosis.</title><p>This species can be distinguished from all other species of <!--PageBreak--><italic><tp:taxon-name>Pharceonus</tp:taxon-name></italic> by its small size (3.1–3.5 mm), dark brown color, genitalia (aedeagus + phallobase) of medium width (4.3× as long as wide), and pronotum with only a shallow transverse impression across apical third (<xref ref-type="fig" rid="F21">Fig. 87</xref>).</p></tp:treatment-sec><tp:treatment-sec sec-type="Intraspecific variation"><title>Intraspecific variation.</title><p>This species varies slightly in color, from dark brown to medium brown, and size, from 3.1–3.5 mm.</p></tp:treatment-sec><tp:treatment-sec sec-type="Distribution"><title>Distribution and habitat.</title><p>This species is found on roots in small to medium forested streams, and on roots in seeps in the Sierra de Perija in Venezuela (<xref ref-type="fig" rid="F2">Fig. 5</xref>). This appears to be the southern extent of its range. Outside of Venezuela, this species is known from as far north as Costa Rica. Specimens have been collected in leaf packs and in the benthos in shallow streams.</p><!--PageBreak--></tp:treatment-sec><tp:treatment-sec sec-type="Associated species"><title>Associated species.</title><p>This species was collected at the same sites as following taxa: <italic><tp:taxon-name>Oocyclus</tp:taxon-name></italic> spp., <italic><tp:taxon-name>Anacaena</tp:taxon-name></italic> spp., <italic><tp:taxon-name>Enochrus</tp:taxon-name></italic> spp., <italic><tp:taxon-name>Notionotus</tp:taxon-name></italic> spp., and <italic><tp:taxon-name>Chasmogenus</tp:taxon-name></italic> spp. (<tp:taxon-name>Hydrophilidae</tp:taxon-name>), and <tp:taxon-name>Hydraenidae</tp:taxon-name>.</p></tp:treatment-sec><tp:treatment-sec><!--Section generated to contain objects referenced in tp:taxon-treatment.--><fig id="F2" position="float" orientation="portrait"><label>Figures 5–8.</label><caption><p><bold>5</bold> Map of Venezuela, showing collection localities for <italic><tp:taxon-name>Pharceonus volcanus</tp:taxon-name></italic> (White Triangle), <italic><tp:taxon-name>Pharceonus grandis</tp:taxon-name></italic> (White Circle), <italic><tp:taxon-name>Neblinagena prima</tp:taxon-name></italic> (White Square), and <italic><tp:taxon-name>Neblinagena doylei</tp:taxon-name></italic> (Black Circle) <bold>6</bold> <italic><tp:taxon-name>Phanocerus clavicornis</tp:taxon-name></italic> (Black Circle) <bold>7</bold> <italic><tp:taxon-name>Phanocerus congener</tp:taxon-name></italic> (White Circle) <bold>8</bold> <italic><tp:taxon-name>Phanocerus rufus</tp:taxon-name></italic> (Black Circle), <italic><tp:taxon-name>Pharceonus ariasi</tp:taxon-name></italic> (Black Square).</p></caption><graphic xmlns:xlink="http://www.w3.org/1999/xlink" xlink:href="ZooKeys-329-049-g002.jpg" position="float" orientation="portrait" xlink:type="simple"/></fig><fig id="F21" position="float" orientation="portrait"><label>Figures 85–87.</label><caption><p><italic><tp:taxon-name>Pharceonus volcanus</tp:taxon-name></italic>: <bold>85</bold> Dorsal habitus <bold>86</bold> Ventral habitus <bold>87</bold> Pronotum, dorsal view.</p></caption><graphic xmlns:xlink="http://www.w3.org/1999/xlink" xlink:href="ZooKeys-329-049-g021.jpg" position="float" orientation="portrait" xlink:type="simple"/></fig></tp:treatment-sec><ref-list><ref id="B21"><mixed-citation xmlns:xlink="http://www.w3.org/1999/xlink" xlink:type="simple"><person-group><name name-style="western"><surname>Spangler</surname><given-names>PJ</given-names></name><name name-style="western"><surname>Santiago-Fragoso</surname><given-names>S</given-names></name></person-group> (<year>1992</year>) <article-title>The Aquatic Beetle Subfamily Larainae (Coleoptera: Elmidae) in Mexico, Central America, and the West Indies.</article-title><source>Smithsonian Contributions to Zoology</source> no. <volume>528</volume>, <lpage>74</lpage> pp.</mixed-citation></ref></ref-list></tp:taxon-treatment>
