# Supplementary material for: A revision of the Larainae (Coleoptera, Elmidae) of Venezuela, with description of nine new species
Source: Zookeys. 2013 Sep 5;(329):33–91. doi: 10.3897/zookeys.329.4961 (PMC3800826; doi:10.3897/zookeys.329.4961)
Supplement: XML Treatment for Potamophilops [file zookeys.329.4961-treatment28.xml]

<!DOCTYPE tp:taxon-treatment
  PUBLIC "-//TaxonX//DTD Taxonomic Treatment Publishing DTD v0 20100105//EN" "tax-treatment-NSO.dtd">
<tp:taxon-treatment xmlns:tp="http://www.plazi.org/taxpub"><tp:treatment-meta><mixed-citation publication-type="journal"><person-group><name><surname>Maier</surname><given-names>Crystal A.</given-names></name></person-group><article-title>A revision of the Larainae (Coleoptera, Elmidae) of Venezuela, with description of nine new species</article-title><source>Zookeys</source><day>5</day><month>9</month><year>2013</year><volume>2013</volume><issue>329</issue><fpage>33</fpage><lpage>91</lpage><pub-id pub-id-type="doi">10.3897/zookeys.329.4961</pub-id></mixed-citation></tp:treatment-meta><tp:nomenclature><tp:taxon-name>
                            <tp:taxon-name-part taxon-name-part-type="genus">Potamophilops</tp:taxon-name-part>
                            <object-id xmlns:xlink="http://www.w3.org/1999/xlink" xlink:type="simple">http://species-id.net/wiki/Potamophilops</object-id>
                        </tp:taxon-name><tp:taxon-authority>Grouvelle, 1896</tp:taxon-authority><xref ref-type="fig" rid="F1">Figs 1</xref><xref ref-type="fig" rid="F22">, 88, 89, 90, 91, 92</xref></tp:nomenclature><tp:treatment-sec sec-type="Diagnosis"><title>Diagnosis.</title><p>The genus <italic><tp:taxon-name>Potamophilops</tp:taxon-name></italic> can be distinguished from all other New World laraine genera by its large size (&gt;5.8 mm), the absence of an accessory elytral stria (<xref ref-type="fig" rid="F22">Fig. 88</xref>), and the presence of a deep, transverse impression on the anterior third of the pronotum (<xref ref-type="fig" rid="F22">Fig. 91</xref>).</p></tp:treatment-sec><tp:treatment-sec sec-type="Distribution"><title>Distribution.</title><p><italic><tp:taxon-name>Potamophilops</tp:taxon-name></italic> has been recorded from as far south as northern Argentina, Mato Grosso and São Paulo States, Brazil (<xref ref-type="bibr" rid="B20">Spangler and Santiago-Fragoso 1987</xref>; <xref ref-type="bibr" rid="B23">Vanin and Costa 2011</xref>), and Paraguay (USNM, pers. obs.) (<italic><tp:taxon-name>Potamophilops cinereus</tp:taxon-name></italic>), and from as far north as Taquaruçú, Tocantins state, Brazil (<italic><tp:taxon-name>Potamophilops bragaorum</tp:taxon-name></italic> Fernandes &amp; Hamada, 2012). Here I report the first records of <italic><tp:taxon-name>Potamophilops</tp:taxon-name></italic> from Venezuela (<xref ref-type="fig" rid="F1">Fig. 1</xref>).</p></tp:treatment-sec><tp:treatment-sec sec-type="Habitat"><title>Habitat.</title><p>Fernandes and Hamada report <italic><tp:taxon-name>Potamophilops bragaorum</tp:taxon-name></italic> from a small mountainous stream in the Cerrado of Brazil. They were collected in cascades, on submerged logs, and on riparian vegetation, similar to <italic><tp:taxon-name>Disersus</tp:taxon-name></italic> spp. and <italic><tp:taxon-name>Pseudodisersus</tp:taxon-name></italic> spp. (<xref ref-type="bibr" rid="B5">Fernandes and Hamada 2012</xref>).</p><fig id="F22" position="float" orientation="portrait"><label>Figures 88–92.</label><caption><p><italic><tp:taxon-name>Potamophilops bostrychophallus</tp:taxon-name></italic> sp. n.: <bold>88</bold> Dorsal habitus <bold>89</bold> Ventral habitus <bold>90</bold> Lateral habitus <bold>91</bold> Pronotum, dorsal view <bold>92</bold> Aedeagus, dorsal and lateral views.</p></caption><graphic xmlns:xlink="http://www.w3.org/1999/xlink" xlink:href="ZooKeys-329-049-g022.jpg" position="float" orientation="portrait" xlink:type="simple"/></fig></tp:treatment-sec><tp:treatment-sec><!--Section generated to contain objects referenced in tp:taxon-treatment.--><fig id="F1" position="float" orientation="portrait"><label>Figures 1–4.</label><caption><p><bold>1</bold> Map of Venezuela, showing collection localities for <italic><tp:taxon-name>Disersus inca</tp:taxon-name></italic> (Triangle), <italic><tp:taxon-name>Disersus chibcha</tp:taxon-name></italic> (Circle), and <italic><tp:taxon-name>Potamophilops bostrychophallus</tp:taxon-name></italic> (Square) <bold>2</bold> <italic><tp:taxon-name>Disersus dasycolus</tp:taxon-name></italic> (White Circle), <italic><tp:taxon-name>Hypsilara royi</tp:taxon-name></italic> (White Triangle), <italic><tp:taxon-name>Roraima carinata</tp:taxon-name></italic> (White Square), <italic><tp:taxon-name>Hypsilara breweri</tp:taxon-name></italic> (Black square), <italic><tp:taxon-name>Hypsilara</tp:taxon-name></italic> sp. (Black Circle) <bold>3</bold> <italic><tp:taxon-name>Hexanchorus dentitibialis</tp:taxon-name></italic> (Circle), <italic><tp:taxon-name>Phanoceroides</tp:taxon-name></italic> sp. 1 (Triangle), <italic><tp:taxon-name>Hexanchorus homaeotarsoides</tp:taxon-name></italic> (Square) <bold>4</bold> <italic><tp:taxon-name>Hexanchorus falconensis</tp:taxon-name></italic> (White Square), <italic><tp:taxon-name>Hexanchorus mcdiarmidi</tp:taxon-name></italic> (White Circle), <italic><tp:taxon-name>Hexanchorus flintorum</tp:taxon-name></italic> (Black Circle), <italic><tp:taxon-name>Hexanchorus inflatus</tp:taxon-name></italic> (White Triangle).</p></caption><graphic xmlns:xlink="http://www.w3.org/1999/xlink" xlink:href="ZooKeys-329-049-g001.jpg" position="float" orientation="portrait" xlink:type="simple"/></fig></tp:treatment-sec><ref-list><ref id="B20"><mixed-citation xmlns:xlink="http://www.w3.org/1999/xlink" xlink:type="simple"><person-group><name name-style="western"><surname>Spangler</surname><given-names>PJ</given-names></name><name name-style="western"><surname>Santiago-Fragoso</surname><given-names>S</given-names></name></person-group> (<year>1987</year>) <article-title>A revision of the Neotropical aquatic beetle genera <italic>Disersus</italic>, <italic>Pseudodisersus</italic> and <italic>Potamophilops</italic> (Coleoptera: Elmidae).</article-title><source>Smithsonian Contributions to Zoology</source> no. <volume>446</volume>, <lpage>40</lpage> pp.</mixed-citation></ref><ref id="B23"><mixed-citation xmlns:xlink="http://www.w3.org/1999/xlink" xlink:type="simple"><person-group><name name-style="western"><surname>Vanin</surname><given-names>SA</given-names></name><name name-style="western"><surname>Costa</surname><given-names>S</given-names></name></person-group> (<year>2011</year>) <article-title>Description of the larva of <italic>Potamophilops cinereus</italic> (Blanchard) from Southeastern Brazil (Coleoptera, Elmidae, Larainae).</article-title><source>Zootaxa</source><volume>2808</volume>: <fpage>57</fpage>-<lpage>63</lpage>.</mixed-citation></ref><ref id="B5"><mixed-citation xmlns:xlink="http://www.w3.org/1999/xlink" xlink:type="simple"><person-group><name name-style="western"><surname>Fernandes</surname><given-names>AS</given-names></name><name name-style="western"><surname>Hamada</surname><given-names>N</given-names></name></person-group> (<year>2012</year>) <article-title>Description and notes on the bionomics of a new species of <italic>Potamophilops</italic> Grouvelle, 1896 (Coleoptera: Elmidae: Larainae), from the Cerrado biome in Brazil.</article-title><source>Journal of Natural History</source><volume>46</volume>(<issue>11–12</issue>): <fpage>717</fpage>-<lpage>727</lpage>. doi: <ext-link ext-link-type="uri" xlink:href="http://dx.doi.org/10.1080/00222933.2011.651643" xlink:type="simple">10.1080/00222933.2011.651643</ext-link></mixed-citation></ref></ref-list></tp:taxon-treatment>
