# Supplementary material for: A revision of the Larainae (Coleoptera, Elmidae) of Venezuela, with description of nine new species
Source: Zookeys. 2013 Sep 5;(329):33–91. doi: 10.3897/zookeys.329.4961 (PMC3800826; doi:10.3897/zookeys.329.4961)
Supplement: XML Treatment for Potamophilops bostrychophallus [file zookeys.329.4961-treatment29.xml]

<!DOCTYPE tp:taxon-treatment
  PUBLIC "-//TaxonX//DTD Taxonomic Treatment Publishing DTD v0 20100105//EN" "tax-treatment-NSO.dtd">
<tp:taxon-treatment xmlns:tp="http://www.plazi.org/taxpub"><tp:treatment-meta><mixed-citation publication-type="journal"><person-group><name><surname>Maier</surname><given-names>Crystal A.</given-names></name></person-group><article-title>A revision of the Larainae (Coleoptera, Elmidae) of Venezuela, with description of nine new species</article-title><source>Zookeys</source><day>5</day><month>9</month><year>2013</year><volume>2013</volume><issue>329</issue><fpage>33</fpage><lpage>91</lpage><pub-id pub-id-type="doi">10.3897/zookeys.329.4961</pub-id></mixed-citation></tp:treatment-meta><tp:nomenclature><tp:taxon-name>
                            <tp:taxon-name-part taxon-name-part-type="genus">Potamophilops</tp:taxon-name-part>
                            <tp:taxon-name-part taxon-name-part-type="species">bostrychophallus</tp:taxon-name-part>
                            <object-id xmlns:xlink="http://www.w3.org/1999/xlink" xlink:type="simple">http://zoobank.org/B8F60D69-9871-4C87-9790-495791444BFE</object-id>
                            <object-id xmlns:xlink="http://www.w3.org/1999/xlink" xlink:type="simple">http://species-id.net/wiki/Potamophilops_bostrychophallus</object-id>
                        </tp:taxon-name><tp:taxon-status xmlns:xlink="http://www.w3.org/1999/xlink" xlink:type="simple">sp. n.</tp:taxon-status><xref ref-type="fig" rid="F1">Figs 1</xref><xref ref-type="fig" rid="F22">, 88, 89, 90, 91, 92</xref></tp:nomenclature><tp:treatment-sec sec-type="Type material"><title>Type material.</title><p>Holotype Male. “Venezuela, Bo-; livar, Kanara-; kuni 450m; 4-II-1967” “F. Fernandez Y; A.D. Asco”. Holotype deposited in MIZA. <bold>Paratypes (37): VENEZUELA: Bolívar State:</bold> “Venezuela, Bolívar; El Bochincho Res.; Forestal Imataca; 200m, 6–13-XII-74” “Expedicion Instituto; Zoologia Agricola; Fac. Agronomia; U.C.V.” (7 specimens MIZA). “El Playon; Rio Caura; Venezuela, Boli-; var [Bolívar State]. 140m; 23-XI-1978” “B. Bechyne leg.” (1 specimen MIZA). “El Playon; Rio Caura; Venezuela, Boli-; var [Bolívar State]. 100m; 8–10-XI-1978” “E. Osuna; J. Clavijo leg.” (1 specimen MIZA). “Venezuela, Bo-; livar, Kanara-; kuni 450m; 3-II-1967” “F. Fernandez Y; A.D. Asco” (1 specimen MIZA). “VENEZUELA Bolívar; cr. San Rafael de Pendare; <named-content xmlns:xlink="http://www.w3.org/1999/xlink" content-type="dwc:verbatimCoordinates" xlink:type="simple">06°06'27"N, 67°05'34"W</named-content>; 17-vi-2000 M. Gaiani; P.; Freytag; Q. Arias” (1 specimen MIZA). “Venezuela- Boli-; var.” “El Bochinche; Res. Forestal; Imataca 200m; 16–18-V-85” “Exp. Instituto; Zool. Agricola” (1 Specimen MIZA). “Venezuela – Bolívar; Rio Caura; Salto Para; Via Playon; 23-X-78” “B. Bechyne; leg.” (2 specimens MIZA). “VENEZUELA, Bolivar; Rio Caura, El Playon env.; <!--PageBreak--><named-content xmlns:xlink="http://www.w3.org/1999/xlink" content-type="dwc:verbatimCoordinates" xlink:type="simple">06°19'33.2"N, 064°31'373"W</named-content>, 27.11.2011; Čiamporová-Zaťovičová &amp; Čiampor Jr lgt.” (23 specimens FCC). Paratypes will be deposited in: 1 in MALUZ, 2 in USNM, 2 in SEMC, 9 in MIZA, 23 FCC.</p></tp:treatment-sec><tp:treatment-sec sec-type="Diagnosis"><title>Diagnosis.</title><p>This species can be distinguished from all other species of <italic><tp:taxon-name>Potamophilops</tp:taxon-name></italic> by the following combination of characters: its small size (&lt;6.8 mm TL); the presence of distinct but subtle postmetacoxal carinae (<xref ref-type="fig" rid="F22">Fig. 89</xref>); and the distinctive aedeagus, with a curled apex (<xref ref-type="fig" rid="F22">Fig. 92</xref>).</p><!--PageBreak--></tp:treatment-sec><tp:treatment-sec sec-type="Description"><title>Description.</title><p>Elongate, subparallel, moderately convex dorsally (<xref ref-type="fig" rid="F22">Fig. 88</xref>). Length, 6.1 mm; width, 2.2 mm. Black dorsally; antennomeres I and II testaceous; antennomeres II–XI black. Ventral surface black except maxillary palpomeres I and II, labial palpi, labium, maxillae, coxae, trochanters, bases of femora, tarsal claws, and a small area behind each metacoxa on first abdominal ventrite light brown; mesotibiae medium reddish-brown (<xref ref-type="fig" rid="F22">Fig. 89</xref>).</p><p>Head finely, densely punctate; punctures separated by distance equal to about half their diameter. Eyes large, hemispherical. Clypeus shallowly arcuately emarginate anteriorly. Labrum, especially on anterior half, densely punctate; anterior margin shallowly and broadly emarginate, and densely fringed with long, fine, golden, hair-like setae; anterolateral angles rounded and greatly expanded laterally.</p><p>Pronotum widest at base; length, 1.5 mm; width, 1.7 mm; sides arcuate; anterolateral angles obtuse, with distinct constriction posterolaterally of each angle resulting from deep transverse impression across apical third of pronotum (<xref ref-type="fig" rid="F22">Fig. 91</xref>); apex arcuate; base strongly bisinuate; with a shallow fovea on each side of midline a short distance in front of scutellum; posterolateral angles obtuse; with a deep, broad depression adjacent to each angle, angled reflexed dorsally; surface with deep transverse impression across apical third; midline convex behind transverse impression (<xref ref-type="fig" rid="F22">Fig. 91</xref>); discal area finely densely punctate, punctures separated by a distance equal to or less than their diameter.</p><p>Prosternum very short in front of procoxae. Prosternal process wide, elongate, apex with median process extending posteriorly further than sides (<xref ref-type="fig" rid="F22">Fig. 89</xref>). Mesoventrite with moderately deep U-shaped depression for reception of apex of prosternal process. Metaventrite convex on each side of midline, depressed, with a glabrous line posteromedially between metacoxae (<xref ref-type="fig" rid="F22">Fig. 89</xref>); surface microreticulate and punctate; punctures on convex surface fine and dense, separated by a distance equal to or less than their diameter; punctures sparser laterally.</p><p>Legs long and slender. Procoxae and metacoxae moderately widely separated; mesocoxae slightly more widely separated (<xref ref-type="fig" rid="F22">Fig. 89</xref>). Mesotibiae entirely glabrous, except a very narrow strip on medial (lower) surface, with sparse coarse punctures (<xref ref-type="fig" rid="F22">Fig. 90</xref>). Metatibia covered with dense pubescence. Tarsal claws long and stout.</p><p>Elytron with 10 rows of fine, nearly confluent punctures, punctures separated by a distance less than their diameter; intervals finely densely punctate, punctures separated by distance about equal to their diameter and obscured by dense pubescence; humeral area strongly tumid; sides of elytra distinctly margined and almost parallel; apex slightly dehiscent, evenly arcuate laterally and terminating in a pointed, upturned apex (<xref ref-type="fig" rid="F22">Fig. 88</xref>).</p><p>Metaventrite and first abdominal ventrite broadly and moderately impressed. First abdominal ventrite with distinct, but poorly defined carinae between metacoxae (less so than in other genera) (<xref ref-type="fig" rid="F22">Fig. 89</xref>); carinae and exceeding hind margin of metacoxal cavities. Apicomedial margin of last ventrite moderately emarginate. Aedeagus distinct, with strongly curled apex; parameres with sparse setae (<xref ref-type="fig" rid="F22">Fig. 92</xref>).</p><p><bold>Female.</bold> Similar to male except last abdominal ventrite is subtruncate and the elytral apices are slightly more produced and elongate than in the male.</p><!--PageBreak--></tp:treatment-sec><tp:treatment-sec sec-type="Intraspecific variation"><title>Intraspecific variation.</title><p>This species varies slightly in color from dark brown to black and size, (6.0 mm–6.8 mm).</p></tp:treatment-sec><tp:treatment-sec sec-type="Etymology"><title>Etymology.</title><p>This species is named “<italic>bostrychophallus</italic>” meaning “curly phallus”, which refers to the curled apex of the aedeagus (<xref ref-type="fig" rid="F22">Fig. 92</xref>).</p></tp:treatment-sec><tp:treatment-sec sec-type="Distribution"><title>Distribution and habitat.</title><p>This species has been found in rivers at lower elevations (&lt;500m) throughout the Guiana Shield region in Venezuela, and presumably occurs in northern Brazil and Western Guyana as well (<xref ref-type="fig" rid="F1">Fig. 1</xref>).</p></tp:treatment-sec><tp:treatment-sec sec-type="Associated species"><title>Associated species.</title><p>This species has been found in association with <italic><tp:taxon-name>Lutrochus cauraensis</tp:taxon-name></italic> (<tp:taxon-name>Lutrochidae</tp:taxon-name>) at Kanarakuni, Venezuela (<xref ref-type="bibr" rid="B14">Maier and Short 2013</xref>).</p><!--PageBreak--></tp:treatment-sec><tp:treatment-sec><!--Section generated to contain objects referenced in tp:taxon-treatment.--><fig id="F1" position="float" orientation="portrait"><label>Figures 1–4.</label><caption><p><bold>1</bold> Map of Venezuela, showing collection localities for <italic><tp:taxon-name>Disersus inca</tp:taxon-name></italic> (Triangle), <italic><tp:taxon-name>Disersus chibcha</tp:taxon-name></italic> (Circle), and <italic><tp:taxon-name>Potamophilops bostrychophallus</tp:taxon-name></italic> (Square) <bold>2</bold> <italic><tp:taxon-name>Disersus dasycolus</tp:taxon-name></italic> (White Circle), <italic><tp:taxon-name>Hypsilara royi</tp:taxon-name></italic> (White Triangle), <italic><tp:taxon-name>Roraima carinata</tp:taxon-name></italic> (White Square), <italic><tp:taxon-name>Hypsilara breweri</tp:taxon-name></italic> (Black square), <italic><tp:taxon-name>Hypsilara</tp:taxon-name></italic> sp. (Black Circle) <bold>3</bold> <italic><tp:taxon-name>Hexanchorus dentitibialis</tp:taxon-name></italic> (Circle), <italic><tp:taxon-name>Phanoceroides</tp:taxon-name></italic> sp. 1 (Triangle), <italic><tp:taxon-name>Hexanchorus homaeotarsoides</tp:taxon-name></italic> (Square) <bold>4</bold> <italic><tp:taxon-name>Hexanchorus falconensis</tp:taxon-name></italic> (White Square), <italic><tp:taxon-name>Hexanchorus mcdiarmidi</tp:taxon-name></italic> (White Circle), <italic><tp:taxon-name>Hexanchorus flintorum</tp:taxon-name></italic> (Black Circle), <italic><tp:taxon-name>Hexanchorus inflatus</tp:taxon-name></italic> (White Triangle).</p></caption><graphic xmlns:xlink="http://www.w3.org/1999/xlink" xlink:href="ZooKeys-329-049-g001.jpg" position="float" orientation="portrait" xlink:type="simple"/></fig><fig id="F22" position="float" orientation="portrait"><label>Figures 88–92.</label><caption><p><italic><tp:taxon-name>Potamophilops bostrychophallus</tp:taxon-name></italic> sp. n.: <bold>88</bold> Dorsal habitus <bold>89</bold> Ventral habitus <bold>90</bold> Lateral habitus <bold>91</bold> Pronotum, dorsal view <bold>92</bold> Aedeagus, dorsal and lateral views.</p></caption><graphic xmlns:xlink="http://www.w3.org/1999/xlink" xlink:href="ZooKeys-329-049-g022.jpg" position="float" orientation="portrait" xlink:type="simple"/></fig></tp:treatment-sec><ref-list><ref id="B14"><mixed-citation xmlns:xlink="http://www.w3.org/1999/xlink" xlink:type="simple"><person-group><name name-style="western"><surname>Maier</surname><given-names>CA</given-names></name><name name-style="western"><surname>Short</surname><given-names>AEZ</given-names></name></person-group> (<year>2013</year>) <article-title>A revision of the Lutrochidae (Coleoptera) of Venezuela, with description of six new species and key.</article-title><source>Zootaxa</source><volume>3637</volume>(<issue>3</issue>): <fpage>285</fpage>-<lpage>307</lpage>. doi: <ext-link ext-link-type="uri" xlink:href="http://dx.doi.org/10.11646/zootaxa.3637.3.3" xlink:type="simple">10.11646/zootaxa.3637.3.3</ext-link></mixed-citation></ref></ref-list></tp:taxon-treatment>
