# Supplementary material for: A revision of the Larainae (Coleoptera, Elmidae) of Venezuela, with description of nine new species
Source: Zookeys. 2013 Sep 5;(329):33–91. doi: 10.3897/zookeys.329.4961 (PMC3800826; doi:10.3897/zookeys.329.4961)
Supplement: XML Treatment for Roraima carinata [file zookeys.329.4961-treatment31.xml]

<!DOCTYPE tp:taxon-treatment
  PUBLIC "-//TaxonX//DTD Taxonomic Treatment Publishing DTD v0 20100105//EN" "tax-treatment-NSO.dtd">
<tp:taxon-treatment xmlns:tp="http://www.plazi.org/taxpub"><tp:treatment-meta><mixed-citation publication-type="journal"><person-group><name><surname>Maier</surname><given-names>Crystal A.</given-names></name></person-group><article-title>A revision of the Larainae (Coleoptera, Elmidae) of Venezuela, with description of nine new species</article-title><source>Zookeys</source><day>5</day><month>9</month><year>2013</year><volume>2013</volume><issue>329</issue><fpage>33</fpage><lpage>91</lpage><pub-id pub-id-type="doi">10.3897/zookeys.329.4961</pub-id></mixed-citation></tp:treatment-meta><tp:nomenclature><tp:taxon-name>
                            <tp:taxon-name-part taxon-name-part-type="genus">Roraima</tp:taxon-name-part>
                            <tp:taxon-name-part taxon-name-part-type="species">carinata</tp:taxon-name-part>
                            <object-id xmlns:xlink="http://www.w3.org/1999/xlink" xlink:type="simple">http://species-id.net/wiki/Roraima_carinata</object-id>
                        </tp:taxon-name><tp:taxon-authority>Kodada &amp; Jäch, 1999</tp:taxon-authority><xref ref-type="fig" rid="F1">Figs 2</xref><xref ref-type="fig" rid="F23">, 93, 94, 95</xref></tp:nomenclature><tp:treatment-sec><p>For complete species description and genitalia illustrations see <xref ref-type="bibr" rid="B11">Kodada and Jäch 1999</xref>.</p></tp:treatment-sec><tp:treatment-sec sec-type="Material examined"><title>Material examined.</title><p>“SE-Venezuela, Bolívar state, Mt. Roraima; the stream below the waterfall on the south-west face of the Mt. Roraima; which crosses a tourist pathway to Mt. Roraima plateau; ca. 2000 m a.s.l, 3. Feb. 1999” (1 Holotype, NMW).</p></tp:treatment-sec><tp:treatment-sec sec-type="Diagnosis"><title>Diagnosis.</title><p>This species can be distinguished from all other laraine <tp:taxon-name>Elmidae</tp:taxon-name> in South America by its large size and distinctive appearance. <italic><tp:taxon-name>Roraima carinata</tp:taxon-name></italic> is the only laraine species larger than 5.0 mm that possesses strongly carinate elytra (<xref ref-type="fig" rid="F23">Fig. 93</xref>) and strongly clubbed antennae. Additionally, the shape of the pronotum is distinct among the <tp:taxon-name>Larainae</tp:taxon-name> (<xref ref-type="fig" rid="F23">Fig. 94</xref>). The only other species that has carinate elytra is <italic><tp:taxon-name>Hexanchorus leleupi</tp:taxon-name></italic> Delève, and that species is smaller than 5.0 mm and has filiform antennae.</p></tp:treatment-sec><tp:treatment-sec sec-type="Intraspecific variation"><title>Intraspecific variation.</title><p><italic><tp:taxon-name>Roraima carinata</tp:taxon-name></italic> varies in length from 5.1–5.2 mm and slightly in color.</p></tp:treatment-sec><tp:treatment-sec sec-type="Distribution"><title>Distribution and habitat.</title><p>This species is known only from the high elevation type locality. <xref ref-type="bibr" rid="B11">Kodada and Jäch (1999)</xref> reported that the aquatic samples which included this species came from a small (ca. 1 m wide) shaded stream with a gravel substrate crossing the tourist path on the southwestern slope of Mount Roraima, in Bolívar State, Venezuela (<xref ref-type="fig" rid="F1">Fig. 2</xref>).</p></tp:treatment-sec><tp:treatment-sec sec-type="Associated species"><title>Associated species.</title><p>The unusual species <italic><tp:taxon-name>Neblinagena doyeli</tp:taxon-name></italic> was found near the <italic><tp:taxon-name>Roraima carinata</tp:taxon-name></italic> collection site, but at a lower elevation.</p></tp:treatment-sec><tp:treatment-sec><!--Section generated to contain objects referenced in tp:taxon-treatment.--><fig id="F1" position="float" orientation="portrait"><label>Figures 1–4.</label><caption><p><bold>1</bold> Map of Venezuela, showing collection localities for <italic><tp:taxon-name>Disersus inca</tp:taxon-name></italic> (Triangle), <italic><tp:taxon-name>Disersus chibcha</tp:taxon-name></italic> (Circle), and <italic><tp:taxon-name>Potamophilops bostrychophallus</tp:taxon-name></italic> (Square) <bold>2</bold> <italic><tp:taxon-name>Disersus dasycolus</tp:taxon-name></italic> (White Circle), <italic><tp:taxon-name>Hypsilara royi</tp:taxon-name></italic> (White Triangle), <italic><tp:taxon-name>Roraima carinata</tp:taxon-name></italic> (White Square), <italic><tp:taxon-name>Hypsilara breweri</tp:taxon-name></italic> (Black square), <italic><tp:taxon-name>Hypsilara</tp:taxon-name></italic> sp. (Black Circle) <bold>3</bold> <italic><tp:taxon-name>Hexanchorus dentitibialis</tp:taxon-name></italic> (Circle), <italic><tp:taxon-name>Phanoceroides</tp:taxon-name></italic> sp. 1 (Triangle), <italic><tp:taxon-name>Hexanchorus homaeotarsoides</tp:taxon-name></italic> (Square) <bold>4</bold> <italic><tp:taxon-name>Hexanchorus falconensis</tp:taxon-name></italic> (White Square), <italic><tp:taxon-name>Hexanchorus mcdiarmidi</tp:taxon-name></italic> (White Circle), <italic><tp:taxon-name>Hexanchorus flintorum</tp:taxon-name></italic> (Black Circle), <italic><tp:taxon-name>Hexanchorus inflatus</tp:taxon-name></italic> (White Triangle).</p></caption><graphic xmlns:xlink="http://www.w3.org/1999/xlink" xlink:href="ZooKeys-329-049-g001.jpg" position="float" orientation="portrait" xlink:type="simple"/></fig><fig id="F23" position="float" orientation="portrait"><label>Figures 93–95.</label><caption><p><italic><tp:taxon-name>Roraima carinata</tp:taxon-name></italic>: <bold>93</bold> Dorsal habitus <bold>94</bold> Pronotum, dorsal view <bold>95</bold> Lateral habitus.</p></caption><graphic xmlns:xlink="http://www.w3.org/1999/xlink" xlink:href="ZooKeys-329-049-g023.jpg" position="float" orientation="portrait" xlink:type="simple"/></fig></tp:treatment-sec><ref-list><ref id="B11"><mixed-citation xmlns:xlink="http://www.w3.org/1999/xlink" xlink:type="simple"><person-group><name name-style="western"><surname>Kodada</surname><given-names>J</given-names></name><name name-style="western"><surname>Jäch</surname><given-names>MA</given-names></name></person-group> (<year>1999</year>) <article-title><italic>Roraima carinata</italic> gen. <italic>et</italic> sp. nov. and <italic>Neblinagena doylei</italic> sp. nov., two Larainae from Mount Roraima, Venezuela (Coleoptera: Elmidae).</article-title><source>Entomological Problems</source><volume>30</volume>(<issue>1</issue>): <fpage>13</fpage>-<lpage>30</lpage>.</mixed-citation></ref></ref-list></tp:taxon-treatment>
